# Supplementary material for: The histone deacetylase inhibitor PCI-24781 impairs calcium influx and inhibits proliferation and metastasis in breast cancer
Source: Theranostics. 2021 Jan 1;11(5):2058–76. doi: 10.7150/thno.48314 (PMC7797697; doi:10.7150/thno.48314)
Supplement: Supplementary file 1 — Supplementary figures and tables. [file thnov11p2058s1.zip]

Archive with 9 entries (6 files):
- Supplementary material/
- Supplementary material/.DS_Store
- __MACOSX/
- __MACOSX/Supplementary material/
- __MACOSX/Supplementary material/._.DS_Store
- Supplementary material/Supplementary Table.xls
- __MACOSX/Supplementary material/._Supplementary Table.xls
- Supplementary material/Supplementary Figure.pdf
- __MACOSX/Supplementary material/._Supplementary Figure.pdf
