# Supplementary material for: The histone deacetylase inhibitor PCI-24781 impairs calcium influx and inhibits proliferation and metastasis in breast cancer
Source: Theranostics. 2021 Jan 1;11(5):2058–76. doi: 10.7150/thno.48314 (PMC7797697; doi:10.7150/thno.48314)
Supplement: Supplementary file 1 — Supplementary figures and tables. [file thnov11p2058s1.zip › Supplementary material/Supplementary Table.xls]

## Sheet: Table S1
Table S1 The listed results of the RNA-seq analysis
gene_id	gene_transcript_id	fpkm_DMSO_24h	fpkm_DMSO_48h	fpkm_X100nM_24h	fpkm_X100nM_48h	fpkm_X200nM_24h	fpkm_X200nM_48h
100462981	NM_001190470	8123.44	9207.69	8486.19	8306.85	8031.67	9612.16
2512	NM_000146	4369.09	4480.03	4409.43	6088.42	5530.65	4782.29
100463486	NM_001190702	4213.24	4590.16	4170.93	4274.24	3979.35	4649.29
60	NM_001101	3667.74	3490.91	3627.86	3523.34	3588.04	2931.44
9168	NM_021103	3166.81	4195.63	3581.73	4093.58	3150.16	3628.26
2597	NM_001289745,NM_001256799,NM_001289746,NM_002046	2742.57	2616.77	2283.45	3530.59	2446.22	2293.48
1915	NM_001402	2625.9	2779.25	2304.64	3045.48	2492.75	2722.62
7114	NM_021109	2199.08	3419.08	2342.39	3124.04	2206.96	3524.16
100463487	NM_001190706	2099.44	2236.5	1961.49	1990.19	1900.84	2122.86
7431	NM_003380	1919.87	2030.04	1676.61	2053.39	1696.3	1629.38
6187	NM_002952	1718.9	1594.1	1640.72	1689.82	1677.11	1493.68
6171	NM_021104,NM_001035267	1641.22	1545.81	1634.14	1639.76	1422.23	1437.21
6136	NM_000976	1559.66	1464.1	1419.39	1628.8	1475.94	1480.29
10376	NM_006082	1531.6	1177.47	1152.95	1208.96	912.78	916.26
71	NM_001614,NM_001199954	1526.77	1557.44	1550.95	1625.12	1914.32	1428.85
6232	NM_001030	1425.06	1378.2	1305.58	1426.69	1186.61	1220.97
6175	NM_053275,NM_001002	1408.87	1322.89	1348.57	1326.87	1473.86	1293.58
4502	NM_005953	1390.74	1386.9	1332.03	1506.7	1472.68	1351.56
2495	NM_002032	1379.16	1727.78	1417.03	2079.25	1905.2	1974.91
6194	NM_001010	1366.97	1310.66	1256.87	1236.52	1222.97	1261.03
3159	NM_001319079,NM_001319077,NM_145905,NM_001319082,NM_145903,NM_001319078,NM_001319080,NM_145902,NM_145899,NM_145901,NM_001319081,NM_002131	1311.4	2037.22	1607.9	1796.43	1311.97	1577.56
203068	NM_001293213,NM_001293216,NM_178014,NM_001293214,NM_001293215,NM_001293212	1286.55	1209.03	1207.95	1141.25	976.94	1135.6
6222	NM_022551	1247.77	1205.92	1153.78	1168.54	1207.42	1245.54
100462977	NM_001190452	1200.13	1369.24	1204.51	1250.69	1166.66	1399.52
3688	NM_002211,NM_033668,NM_133376	1163.05	1275.72	1242.55	1120.71	1409.22	1533.43
6205	NM_001015	1162.64	1230.68	1127.05	1262.63	1033.2	1202.11
6229	NM_001142284,NM_001142283,NM_033022,NM_001142282,NM_001026,NM_001142285	1151.59	1026.96	1142.28	1022.54	1047.09	1011.28
3312	NM_153201,NM_006597	1132.75	771.31	966.31	698.41	719.57	800.72
9349	NM_000978	1129.26	1164.25	1277.01	1061.54	1226.41	1155.93
11224	NM_007209	1127	987.47	1114.35	994.43	1088.23	924.66
10399	NM_006098	1126.53	1089.34	1022.1	1132.12	991.1	1054.58
1072	NM_005507	1118.41	1231.06	1216.42	1102.57	1231.09	1102.44
6165	NM_000996,NM_001316311	1114.21	1150.3	1082.44	1121.94	1060.43	1193.63
3320	NM_001017963,NM_005348	1110.25	686.67	1184.14	595.98	1297.28	704.91
6155	NM_000988	1106.22	1133.41	1072.87	996.75	1056	1184.29
6143	NM_000981	1105.65	1176.72	1156.15	1198.79	1112.39	1228.06
6156	NM_000989	1087.51	1014.19	1062.14	1125.52	924.73	985.44
5216	NM_005022	1081.95	875.58	827.27	906.9	596.74	615.74
6128	NM_001320140,NM_001024662,NM_001320142,NM_001320138,NM_000970,NM_001320141,NM_001320137,NM_001320139	1078.62	894.83	973.32	839.31	841.33	878.82
23521	NM_012423,NM_001270491	1074.98	1357.91	1108.54	1203.97	1047.63	1221.66
3939	NM_001165414,NM_005566,NM_001135239,NM_001165415,NM_001165416	1060.27	1209.95	984.01	1374.11	992.4	1190.54
4869	NM_002520,NM_199185,NM_001037738	1046.5	906.12	911.49	816.92	748.58	806.86
302	NM_001002858,NM_001136015,NM_001002857,NM_004039	1027.56	888.55	972.73	928.06	1122.67	951.1
1937	NM_001404	1019.64	1152.15	1074.44	1110.34	1070.08	1132.39
6130	NM_000972	1013.51	984.18	955.68	947	916.56	907.09
6277	NM_014624	1013.12	1249.42	1005.55	1559.89	988.8	1071.88
7531	NM_006761	1004.02	865.02	893.59	926.51	730.05	813.24
6132	NM_033301,NM_001317771,NM_001317782,NM_000973	1001.44	1040.76	1084.89	956.87	1082.03	1017.64
6154	NM_001315530,NM_000987,NM_001315531	982.18	1053.82	1041.68	961.94	1012.11	1082.49
5757	NM_002823,NM_001099285	966.3	1089.83	1020.32	973.09	969.24	1005.26
6152	NM_000986	936.72	968.25	999.06	832.55	916.91	856.92
2023	NM_001428,NM_001201483	912.12	1262.94	933.77	1278.21	1046.97	1432.91
6159	NM_000992	879.39	817.91	843.33	958.8	816.85	906.56
3921	NM_002295,NM_001304288	868.2	749.44	747.61	737.98	662.23	671.09
5315	NM_001316318,NM_001206799,NM_001206797,NM_182470,NM_001206798,NM_002654,NM_182471,NM_001206796	857.82	944.06	880.86	1171.34	1071.45	1048.99
226	NM_000034,NM_184041,NM_001127617,NM_184043,NM_001243177	842.76	1080.22	838.62	1246.8	1027.03	1139.54
3956	NM_002305	833.95	884.79	775.27	939.63	759.6	704.51
26986	NM_002568	817.17	736.44	751.28	789.88	884.33	726.91
6176	NM_001003,NM_213725	808.82	781.38	737.39	797.24	752.75	721.28
9045	NM_003973,NM_001034996	805.93	722.4	709.78	712.51	664.9	703.14
6135	NM_000975,NM_001199802	791.05	751.67	797.45	737.37	844.27	826.76
811	NM_004343	776.57	702.27	776.37	673.33	840.45	828.59
7314	NM_001281717,NM_001281716,NM_001281719,NM_001281718,NM_001281720,NM_018955	771.9	741.04	726.21	788.06	803.28	753.16
6124	NM_000968	769.99	806.39	759.26	756.65	740.57	840.06
6125	NM_000969	735.96	760.22	800.09	689.03	747.34	772.06
3326	NM_001271971,NM_001271972,NM_001271969,NM_001271970,NM_007355	729.98	579.86	655.25	575.69	620.07	576.25
6139	NM_001199345,NM_001199343,NM_001035006,NM_001199344,NM_001199341,NM_001199342,NM_001199340,NM_000985	727.9	740.28	719.93	667.53	610.29	741.77
6230	NM_001028	725.56	750.76	822.25	730.89	792.59	819.34
7534	NM_001135699,NM_145690,NM_003406,NM_001135702,NM_001135700,NM_001135701	721.78	686.02	717.08	689.69	707.65	656.57
6208	NM_005617,NM_001025071,NM_001025070	721.36	763.71	724.2	716.41	712.53	749.58
6181	NM_001004	712.22	786.05	799.99	746.39	835.6	813.91
689	NM_001207,NM_001037637	708.45	688.18	660.66	649.34	617.3	630.87
6204	NM_001203245,NM_001014,NM_001204091	701.74	768	788.02	701.83	779.32	753.67
1192	NM_001288,NM_001287594,NM_001287593	696.39	595.7	527.13	650.87	419.39	520.06
6201	NM_001011	689.33	627.49	619.12	599.44	594.22	581.32
84790	NM_001303116,NM_001303117,NM_001303115,NM_032704,NM_001303114	678.56	555.31	603.72	496.47	527.62	527.05
6202	NM_001012	672.86	691.1	684.02	676.68	636.02	661.2
6218	NM_001021	668.53	664.5	700.96	603.73	582.76	673.15
6217	NM_001020	664.09	789.36	739.76	690.22	755.51	800.32
6147	NM_000984	660.38	719.13	650.53	627.34	616.38	726.41
6142	NM_000980	658.09	791.63	724.03	727.85	721.7	807.8
5355	NM_002668	633.96	489.81	380.29	623.73	243.48	363.24
3178	NM_002136,NM_031157	631.88	613.39	661.77	583.08	555.81	560.93
7171	NM_001145160,NM_003290	631.79	560.29	541.6	619.78	367.43	434.86
6282	NM_005620	627.81	653.32	599.87	647.07	457.07	567.97
25873	NM_015414,NM_033643	622.18	644.97	632.84	631.01	557.64	598.92
6122	NM_001033853,NM_000967	610.69	673.98	625.43	688.51	675.84	679.17
567	NM_004048	608.18	728.74	578.34	786.26	596.37	695.84
10383	NM_006088	602.3	477	552.46	465.43	593.88	429.79
6133	NM_000661,NM_001024921	600.82	594.63	591.02	546.78	546.39	597.73
4736	NM_007104	578.06	624.75	568.88	570.12	553.12	599.01
6189	NM_001267699,NM_001006	575.56	515.89	484.89	532.85	421.36	494.83
6234	NM_001031	569.29	788.28	756.2	744.72	800.53	838.72
7316	NM_021009	563.69	593.35	497.05	653.45	505.87	599.75
6209	NM_001018,NM_001308226	562.5	624.29	624.18	591.97	562.05	532.44
103910	NM_001144945,NM_001144944,NM_033546	556.83	669.47	711.76	535.7	915.78	790.74
8061	NM_001300856,NM_001300857,NM_001300844,NM_001300855,NM_005438	548.45	428.43	439.64	527.54	318.45	281.31
6129	NM_000971	535.2	532.64	555.57	473.41	494.43	495.62
3487	NM_001552	526.75	1075.64	676.63	1114.71	645.98	1143.87
6168	NM_000998	525.03	541.75	562.31	544.54	516.74	561.3
6160	NM_000993,NM_001098577,NM_001099693	524.75	588.71	531.94	555.26	522.04	593.97
6210	NM_001019,NM_001030009	523.11	518.31	468.57	508.53	477.69	513.04
6191	NM_001007	519.83	502.56	485.26	551.54	466.51	466.31
6144	NM_000982	519.18	509.65	467.67	479.88	385.43	452.31
3068	NM_001126050,NM_001126051,NM_001319188,NM_004494,NM_001319186,NM_001319187	518.23	413.34	376.19	454.29	239.83	333.6
6138	NM_002948,NM_001253379,NM_001253382,NM_001253383,NM_001253384,NM_001253380	510.91	527.22	514.17	496.87	511.69	538.52
7167	NM_001159287,NM_001258026,NM_000365	504.85	576.04	464.58	640.21	444.81	487.66
4478	NM_002444	497.16	503.51	456.01	489.24	365.04	455.48
387	NM_001313947,NM_001664,NM_001313945,NM_001313946,NM_001313941,NM_001313943,NM_001313944	482.94	487.05	483.7	502.72	504.31	491.63
558	NM_001699,NM_021913,NM_001278599	475.1	376.93	486.08	356.32	405.04	333.36
6188	NM_001260506,NM_001256802,NM_001005,NM_001260507	467.29	501.25	470.16	470.88	477.1	468.28
57142	NM_020532,NM_153828,NM_207521,NM_207520,NM_007008	462.7	492.42	485.93	471.35	575.06	469.13
2778	NM_001077489,NM_001309883,NM_016592,NM_001077490,NM_080425,NM_000516,NM_080426,NM_001309842,NM_001309861,NM_001309840,NM_001077488	457.27	496.01	405.69	581.23	350.86	422.93
1982	NM_001418,NM_001042559,NM_001172705	451.47	303.07	340.24	315.98	261.24	252.41
1984	NM_001143761,NM_001970,NM_001143762,NM_001143760	451.12	418.75	444.71	370.88	396.23	397.66
2280	NM_001199786,NM_054014,NM_000801	449.73	584.11	554.68	514.99	559.52	629.92
805	NM_001305626,NM_001743,NM_001305624,NM_001305625	448	453.13	529.31	403.06	640.09	451.13
6141	NM_000979,NM_001270490	446.07	519.13	497.58	462.86	504.37	505.54
4637	NM_021019,NM_079423	444.78	393.72	422.94	416.45	359.49	300.92
5478	NM_021130,NM_001300981	444.75	439.55	408.51	437.49	387.96	413.77
396	NM_004309,NM_001301242,NM_001301241,NM_001301240,NM_001301243,NM_001185077,NM_001185078	441.91	448.79	461.08	410.32	436.02	404.17
826	NM_001302632,NM_001302633,NM_001749,NM_001003962	440.61	413.13	395.82	509.2	372.62	377.99
4666	NM_001320194,NM_001113203,NM_005594,NM_001320193,NM_001113202,NM_001113201	422.82	388.3	388.49	394.6	349.61	395.48
4831	NM_001018137,NM_001018138,NM_002512,NM_001198682,NM_001018139	420.55	363.11	373.77	404.73	324.8	313.54
1938	NM_001961	420.22	477.59	444.19	493.8	545.26	515.94
6161	NM_001007073,NM_000994,NM_001007074	418	433.46	428.46	425.34	430.22	476.36
6206	NM_001016	416.92	423.37	405.39	370.7	412.95	393.72
6207	NM_001017	416.71	429.75	435.22	399.22	384	448.99
1509	NM_001909	413.87	646.77	367.02	862.44	369.42	595.92
3945	NM_001174097,NM_001315537,NM_002300	406.5	352.92	363.25	344.44	301.21	305.53
301	NM_000700	402.91	435.9	458.74	374.38	510.45	498.18
6233	NM_002954,NM_001135592,NM_001177413	402.51	345.54	348.59	341.09	297.68	295.3
6223	NM_001022	402.22	409.8	392.82	391.18	364.76	357.13
100463488	NM_001190708	397.07	452.56	382.68	422.09	376.71	411.42
6158	NM_001136136,NM_001136134,NM_001136137,NM_001136135,NM_000991	394.55	445.45	449.33	463.09	536.26	482.31
3925	NM_203399,NM_001145454,NM_005563,NM_203401	393.83	363.64	354.19	339.61	297.42	309.82
6169	NM_001035258,NM_000999	393.22	392.16	447.61	340.71	393.08	423
1933	NM_021121,NM_001037663,NM_001959	393.15	284.69	314.56	311.7	270.8	233.49
6170	NM_001000	386.53	333.31	325.13	369.19	320.27	313.66
6193	NM_001009	384.75	393.3	442.23	365.62	475.99	436.74
1973	NM_001204510,NM_001416	371.02	271.86	300.58	292.57	267.82	272.81
7295	NM_003329,NM_001244938	368.67	279.03	326.79	283.61	293.4	267.2
10971	NM_006826	367.51	322.27	327.95	344.93	352.96	301.78
6224	NM_001146227,NM_001023	364.09	374.33	386.4	382.9	344.65	366.58
1351	NM_004074	363.19	338.1	350.88	349.28	330.09	314.53
5708	NM_001278708,NM_001278709,NM_002808	362.29	284.97	360.85	272.98	384.91	257.62
10627	NM_001303049,NM_001303048,NM_001303047,NM_006471	361.38	439.1	407.03	468.48	449.34	469.7
4946	NM_004152,NM_001301020	356.04	411.62	395.34	386.28	498.41	433.62
5223	NM_001317079,NM_002629	354.14	378.26	358.77	399.89	346.31	388.49
682	NM_198589,NM_198591,NM_001728,NM_198590	351.68	489.78	454.97	504.16	585.65	588.9
6281	NM_002966	350.09	439.61	401.44	438.7	383.41	457.65
6173	NM_021029,NM_001199972	349.91	359.68	373.13	322.46	277.14	308.73
9232	NM_001282383,NM_001282382,NM_004219	348.26	373.95	324.5	318.44	322.22	301.73
808	NM_005184	346.64	368.25	365.58	378.05	368.19	345.69
4673	NM_004537,NM_139207,NM_001307924	342.49	339.83	336.03	330.81	308.27	334.71
4691	NM_005381	341.14	260.55	317.83	242.16	238.83	234.23
334	NM_001642,NM_001243299,NM_001142278,NM_001142277,NM_001142276	339.74	432.57	387.56	434.92	488.16	479.57
6203	NM_001013	338.47	372.94	346.61	369.53	342.2	353.38
6166	NM_001001	336.35	321.63	371.33	330.08	375.34	354.87
821	NM_001024649,NM_001746	335	288.07	283.46	277.45	235.36	293.62
6164	NM_001319235,NM_001319236,NM_033625,NM_000995,NM_001319232,NM_001319234	334.08	358.96	370.3	332.06	295.67	348.75
1173	NM_001025205,NM_001311198,NM_004068	331.58	346.41	327.33	369.16	332.33	327.78
7812	NM_001242893,NM_001242891,NM_001007553,NM_007158,NM_001242892,NM_001130523	322.75	267.01	267.59	292.53	218.85	273.41
6231	NM_001029	320.91	295.18	372.67	275.13	363.63	287.34
1350	NM_001867	319.63	354.41	340.15	315.37	309.9	365.65
6613	NM_006937,NM_001005849	315.17	304.26	288.03	298.55	264.27	284.77
1974	NM_001967	312.69	305.52	267.2	302.1	247.55	277.84
3491	NM_001554	309.87	420	502.61	274.31	684.54	466.24
5250	NM_002635,NM_005888,NM_213611	309.49	278.33	285.5	268.29	268.92	267.5
3646	NM_001568	308.35	300.68	300.21	284.96	273.13	321.73
3927	NM_001271608,NM_006148	306.5	289.12	307.19	288.54	320.39	305.12
967	NM_001257391,NM_001257389,NM_001257392,NM_001780,NM_001257390,NM_001257400,NM_001267698,NM_001257401	304.03	315.07	285.17	315.83	248.62	294.07
53827	NM_001164605,NM_014164,NM_144779	302.56	271.5	277.42	272.9	241.94	256.47
10209	NM_005801	300.87	350.2	321.74	319.41	293.93	327.06
3181	NM_031243,NM_002137	298.98	268.81	301.77	255.34	231.72	235.57
81	NM_004924	298.68	310.4	336.02	312.58	404.12	326.63
3190	NM_001318187,NM_031262,NM_031263,NM_001318188,NM_001318186,NM_002140	297.77	259.06	278.6	253.58	240.3	252.3
10410	NM_021034	297.42	427.93	333.6	547.29	324.35	410.34
284119	NM_012232	294.86	259.7	299.95	253.6	336.71	255.39
3838	NM_001320611,NM_002266	293.91	247.54	310.42	217.59	287.36	231.93
3015	NM_002106	290.08	245	256.71	225.46	186.59	233.24
6167	NM_000997	288.68	331.17	281.83	328.91	263.81	325.25
3315	NM_001540	287.12	353.7	266.77	359.14	193.88	313.76
8667	NM_003756	285.65	283.6	292.47	298.8	283.45	290.78
9689	NM_001207069,NM_014670,NM_001207067,NM_001207068	283.2	225.45	228.83	239.65	219.47	201.43
308	NM_001154	282.59	340.15	310.69	304.09	379.79	404.49
2771	NM_001282620,NM_002070,NM_001166425,NM_001282619,NM_001282617,NM_001282618	282.41	301.85	295.86	350.83	337.6	293.3
3329	NM_002156,NM_199440	281.66	201.09	245.27	188.12	191.75	191.15
506	NM_001686	279.97	237.27	272.5	254.72	301.77	243.92
2876	NM_201397,NM_000581	279.08	250.92	221.32	280.6	173.87	175.36
6418	NM_001248001,NM_001122821,NM_003011,NM_001248000	278.87	221.14	223.17	226.28	200.05	197.53
5879	NM_006908,NM_018890	278.09	275.37	272.4	258.34	293.93	271.25
7184	NM_003299	277.95	311.45	274.36	276.89	253.44	298.38
4904	NM_004559	277.88	257.01	268.03	264.34	274.96	233.23
3020	NM_002107	276.83	285.42	278.13	276.76	293.05	269.56
8655	NM_001037495,NM_003746,NM_001037494	271.82	261.93	219.55	251.49	193.97	244.99
7170	NM_001278189,NM_001043351,NM_152263,NM_001278191,NM_001278190,NM_153649,NM_001278188,NM_001043353,NM_001043352	270.02	231.35	263.96	218.05	275.9	217.45
476	NM_001160234,NM_000701,NM_001160233	269.62	338.42	299.77	319.54	301.84	385.78
2014	NM_001313905,NM_001425	267.59	202.72	161.23	257.8	85.22	163.48
10541	NM_006401	267.38	237.91	219.65	233.61	145.97	178.49
5052	NM_181696,NM_001202431,NM_181697,NM_002574	267.06	227.65	265.97	233.82	365.39	306.36
26472	NM_138689	261.74	224.02	207.59	217.63	153.01	193.72
27338	NM_014501	260.16	278.72	295.83	245.42	369.46	248.71
3094	NM_005340	259.38	206.45	195.15	231.2	145.26	150.49
4282	NM_002415	258.41	361.18	250.66	339.43	212.09	270.4
10574	NM_006429,NM_001166284,NM_001009570,NM_001166285	258.28	190.52	228.68	189.76	221.64	182.76
83442	NM_031286	256.93	273.85	240.75	306.8	259.6	236.9
2879	NM_001039847,NM_002085,NM_001039848	256.41	342.35	273.86	393.45	348.73	323.11
1981	NM_001194946,NM_001291157,NM_001194947,NM_004953,NM_198241,NM_182917,NM_198242,NM_198244	255.75	181.74	221.85	196.19	226.21	179.74
1337	NM_004373	252.32	308.22	295.13	278.8	372.04	351.57
1936	NM_001130057,NM_001195203,NM_001317743,NM_001960,NM_001289950,NM_032378,NM_001130056,NM_001130053,NM_001130055	249.85	246.17	269.01	257.27	286.14	231.62
3151	NM_005517	249.73	125.66	126.64	144.2	79.43	80.44
10094	NM_001287222,NM_001278556	249.63	217.15	202.91	241.06	194.43	202.2
514	NM_006886	248.43	258.55	251.75	235.56	230.19	269.54
1163	NM_001826	244.77	234.22	224.95	211.93	186.33	185.01
5034	NM_000918	243.56	274.07	246.71	276.57	289.17	293.35
23406	NM_021149	239.72	231.31	290.29	218.11	396.64	235.17
6227	NM_001024	237.51	253.56	240.25	248	236.93	255.12
8682	NM_001297577,NM_001297578,NM_003768,NM_001297576	237.3	214.03	231.44	183.84	199.62	230.53
7009	NM_001098576,NM_003217	237.1	243.18	225.15	248.73	236.08	244.57
375	NM_001024226,NM_001658,NM_001024227,NM_001024228	235.6	257.44	252.62	253.7	290.93	283.17
6235	NM_001032,NM_001030001	233.92	256.23	214.74	243.6	206.4	230.83
6134	NM_001256577,NM_006013,NM_001303624,NM_001303625,NM_001256580,NM_001303626	233.13	235.43	213.27	238.33	183.48	218.62
10945	NM_006801	232.98	292.98	240.04	314.98	235.77	273.81
2197	NM_001997	231.46	224.33	218.53	212.97	212.42	189.49
23603	NM_001276471,NM_001105237,NM_014325	230.98	162.47	227.79	165.02	199.66	154.96
6746	NM_003145	229.94	209.45	228.2	206.66	230.06	210.32
3187	NM_001257293,NM_005520	229.74	183.79	191.07	189.02	150.39	157.57
824	NM_001748,NM_001146068	229.32	209.51	206.77	243.95	177.91	188.81
4907	NM_002526,NM_001204813	229.02	246.87	221.26	237.96	164.85	223.39
2547	NM_001288978,NM_001288977,NM_001469,NM_001288976	228.92	187.48	209.17	202.92	190.02	178.66
11100	NM_001301016,NM_144732,NM_007040	226.11	209.33	203.27	227.43	146.98	173.58
6726	NM_003133,NM_001130440	225.51	201.22	205.13	204.13	177.71	195.33
3183	NM_001077442,NM_004500,NM_001077443,NM_031314	224.63	203.18	196.78	191.95	170.87	169.26
5093	NM_006196	223.99	233.4	236.83	243.76	220.47	224.32
8815	NM_003860,NM_001143985	223.95	186.78	200.07	199.52	173.33	148.24
10963	NM_001282652,NM_001282653,NM_006819	223.6	177.44	220.49	179.11	226.73	190.54
7203	NM_001008800,NM_005998	223.23	157.54	195.57	156.5	192.29	178.16
10109	NM_005731,NM_152862	223.11	196.12	210.9	207.23	190.15	176.41
3799	NM_004521	223.02	183.2	209.03	167.65	180.65	175.8
389	NM_175744,NM_001042678,NM_001042679	222.96	226.93	213.62	231.54	228.46	228
5552	NM_002727	222.48	233.83	248.53	188.7	208.69	215.35
498	NM_004046,NM_001001935,NM_001257335,NM_001001937,NM_001257334	220.54	212.56	217.1	207.23	220.4	220.89
857	NM_001753,NM_001172895,NM_001172897,NM_001172896	218.67	190.6	208.56	192.16	203.08	189.86
7296	NM_001261445,NM_182729,NM_003330,NM_182742,NM_001261446,NM_182743,NM_001093771	218.25	198.75	252.33	213.53	431.15	247.25
3675	NM_002204	216.6	348.22	300.06	285.87	314.82	371.47
79002	NM_024038	214.51	227.93	234.46	202.72	216.54	216.38
3837	NM_001276453,NM_002265	214.26	150.26	174.7	154.52	142.16	152.31
598	NM_001317920,NM_001191,NM_001317921,NM_001317919,NM_138578	213.72	230.96	274.88	216.54	294.71	246.3
4000	NM_001257374,NM_001282624,NM_005572,NM_001282625,NM_170707,NM_001282626,NM_170708	213.45	209.69	202.62	246.19	257.33	182.95
5441	NM_021128	211.97	210.31	264.29	204.54	332.14	237.63
3615	NM_000884	210.3	193.33	213.51	187.08	230.76	196.15
595	NM_053056	210.17	237.21	262.47	192.02	299.19	260.67
87	NM_001130004,NM_001130005,NM_001102	209.94	181.3	206.34	179.11	183.44	183.87
3005	NM_005318	209.82	193.12	195.74	286.27	268.71	192.25
4267	NM_001277710,NM_002414,NM_001122898	208.5	241.48	207.63	255.25	185.92	223.15
8665	NM_003754	208.1	206.17	196.93	207.8	200.36	207.67
7416	NM_003374	207.46	213.23	205.64	197.47	192.65	217.45
8870	NM_003897	207.29	414.68	272.6	391.24	301.96	399.19
754	NM_004339,NM_001286822	206.83	233.96	268.96	252.61	355.1	276.21
378	NM_001660	204.53	213.33	231.09	186.41	242.59	218.96
2079	NM_004450	204.37	185.72	207.23	161.01	176.46	175.35
23204	NM_001313858,NM_015161	204.05	175.85	167.61	185.12	136	156.44
10589	NM_006442	203.96	208.56	251.38	207.4	346.69	197.2
1211	NM_001311205,NM_001184762,NM_001311203,NM_001076677,NM_007096,NM_001311206,NM_001184760,NM_001184761,NM_001311204,NM_001833	203.71	202.2	198.99	195.93	208.11	215.64
11034	NM_006870,NM_001011546	203.16	247.13	240.88	252.26	257.75	244.14
397	NM_001175	202.85	165.47	146.22	176.51	91.3	116.66
3608	NM_001267809,NM_004515	201.54	158.31	170.81	161.81	180.82	146.28
83658	NM_001281728,NM_001319157,NM_001281729,NM_014183,NM_001281727,NM_177953	201.14	220.19	234.07	268.98	272.96	256.92
2316	NM_001110556,NM_001456	199.61	190.02	203.02	204.36	216.44	187.08
10728	NM_006601,NM_001282604,NM_001282605,NM_001282602,NM_001282603,NM_001282601	199.29	181.68	197.7	169.19	179.16	177.76
10487	NM_001105530,NM_006367	199.08	206.93	227.4	199.38	253.65	217.24
7529	NM_139323,NM_003404	198.52	193.68	202.34	177.82	224.79	200.24
1728	NM_001286137,NM_000903,NM_001025434,NM_001025433	198.17	133.22	173.06	212.25	186.45	122.87
5768	NM_001004128,NM_002826	198.09	219.59	249.56	193.4	288.58	239.64
387882	NM_001145199	197.98	185.39	223.19	140.21	214.36	187.3
11065	NM_001281742,NM_181801,NM_001281741,NM_181799,NM_007019,NM_181800	197.78	174.69	175.69	165.19	141.74	147.18
517	NM_005176,NM_001002031	197.78	225.04	196.88	217.88	163.23	201.13
4493	NM_175617	197.27	185.04	192.75	179.44	162.34	186.89
6574	NM_005415	196.75	199.37	155.73	250.71	128.48	172.37
1465	NM_001193571,NM_001193570,NM_001193572,NM_004078	196.53	221.81	230.8	201.3	224.68	205.78
1340	NM_001863	196.11	204.14	203.08	202.65	183.26	186.95
4627	NM_002473	195.69	193.89	203.62	205.27	249.89	194.09
1622	NM_001178017,NM_020548,NM_001178042,NM_001178043,NM_001079863,NM_001282633,NM_001282636,NM_001178041,NM_001079862,NM_001282634,NM_001282635	195.5	236.91	198.85	235.59	173.49	198.06
166	NM_198969,NM_198970,NM_001130	194.11	195.03	149.58	225.73	100.76	148.55
3184	NM_031369,NM_002138,NM_031370,NM_001003810	193.21	169.26	184.24	154.27	132.76	148.78
27063	NM_014391	190.83	285.09	481.91	140.2	816.02	528.38
4641	NM_001080950,NM_001080779,NM_033375	190.77	173.27	173.45	186.84	155.5	162.25
55505	NM_018648	190.7	175.89	197.22	169.83	180.37	206.76
6628	NM_198216,NM_003091	190.32	185.87	199.34	174.09	163.04	177.44
7335	NM_001282575,NM_199144,NM_001257397,NM_001257399,NM_001257395,NM_001257396,NM_001282578,NM_001282577,NM_022442,NM_001257398,NM_001282580,NM_021988,NM_001282579,NM_001032288,NM_001257394,NM_001257393,NM_001282576	189.6	186.03	184.86	200.15	199.11	190.9
5763	NM_002824	188.11	266.6	213.29	243.98	212.1	194.63
51596	NM_001014837,NM_001014840,NM_001014838,NM_015921,NM_001014433	188.04	202.22	177.84	212.54	149.12	187.9
7178	NM_001286273,NM_003295,NM_001286272	187.31	231.95	189.21	234.95	194.95	243.73
10476	NM_006356,NM_001003785	187.13	168.88	178.9	182.68	179.61	172.96
960	NM_001001391,NM_001202556,NM_001202557,NM_001001389,NM_000610,NM_001001392,NM_001001390,NM_001202555	187.09	164.06	218.74	154.04	217.95	195.19
5479	NM_000942	187.08	181.32	193.56	158.78	185.47	200.19
10575	NM_006430,NM_001256721	186.6	144.04	174.46	132.89	164.07	137.73
653067	NM_001097605,NM_001097604	186.27	229.57	243.12	206.1	231.28	248.63
653220	NM_001097596,NM_001097594	186.27	229.57	243.12	206.1	231.28	248.63
3336	NM_002157	186.1	146.25	181.08	126.96	119.96	119.76
3091	NM_181054,NM_001243084,NM_001530	185.45	227.09	178.98	226.96	157.51	227.3
8721	NM_003792,NM_001281299,NM_153200,NM_001281298,NM_001281297	185.34	178.91	180.97	189.27	209.28	159.57
7086	NM_001258028,NM_001135055,NM_001064	184.35	194.2	164.85	254.43	194.64	205.98
10577	NM_006432	183.01	362.92	288.62	266.59	326.07	410.91
8829	NM_001024628,NM_003873,NM_001024629,NM_001244973,NM_001244972	182.14	163.13	140.98	222.16	82.68	150.14
10493	NM_006373	182.02	258.79	199.07	302	228.25	261.52
1434	NM_001256135,NM_001316	181.9	127.73	143.54	130.02	106.15	111.72
7913	NM_003472,NM_001134709	181.59	173.59	205.86	148.29	153.73	152.33
7077	NM_003255	181.42	268.94	232.52	250.72	348.01	357.93
1495	NM_001290312,NM_001903,NM_001290310,NM_001290307,NM_001290309	181.12	219.39	188.35	230.96	198.42	220.99
5036	NM_006191	180.68	127.64	171.68	121.16	155.19	132.76
6637	NM_001317166,NM_001317165,NM_001317168,NM_003096,NM_001317167,NM_001317171,NM_001317169	179.73	159.96	156.7	134.41	150.65	141.82
9741	NM_014713	179.32	189.35	193.78	196	227.12	219.7
6749	NM_003146	179.26	136.78	158.81	139.15	136.11	128.94
5725	NM_002819,NM_031991,NM_031990	179.25	156.33	149.32	147.98	126.34	152.5
7153	NM_001067	179.05	162.67	184.61	154.95	164.46	151.43
100128731	NM_001134693	178.33	204.36	186.41	220.79	176.65	191.88
23787	NM_014341,NM_001271641	178.18	204.73	180.93	195.15	165.82	193.46
10730	NM_014263,NM_139312,NM_001253866	178.05	149.78	160.54	158.69	153.95	145.69
22974	NM_012112	177.93	148.52	166.68	143.92	167.32	143.84
2739	NM_006708	177.59	205.52	225.86	166.12	222.45	211.67
11140	NM_007065	177.45	184.93	225.07	163.87	257.86	185.34
3309	NM_005347	177.17	198.29	174.41	152.51	169.78	245.45
114908	NM_052932	177.04	194.04	207.72	176.69	214.37	213.35
6902	NM_001297738,NM_001297740,NM_004607	176.77	194.08	180.36	177.65	159.18	165.36
3105	NM_002116,NM_001242758	175.89	272.37	226.91	247.28	254.4	266.65
991	NM_001255	175.62	131.51	174.68	117.75	179.76	124.9
5692	NM_002796	175.54	157.44	164.08	157.44	149.05	133.53
292	NM_001152	175.3	158.46	157.87	152.8	148.29	149.22
10959	NM_006815	173.9	144.92	159.45	142.71	156.91	141.7
8878	NM_003900,NM_001142299,NM_001142298	173.8	269.56	137.71	320.04	190.53	267.26
293	NM_001636	172.32	209.53	174.77	217.01	163.88	217.98
5885	NM_006265	172.29	170.07	162.49	167.33	139.53	153.21
90952	NM_138961	171.76	176.47	154.23	167.82	125.68	151.19
2782	NM_001282538,NM_001282539,NM_002074	170.64	148.99	154.98	170.03	142.31	152.11
8407	NM_001277223,NM_003564,NM_001277224	170.6	271.48	218.11	204.27	254.43	289.88
81502	NM_178580,NM_030789,NM_178582,NM_178581	169.93	199.66	202.34	187.69	245.26	217.82
6633	NM_177542,NM_004597	169.8	187.38	186.21	170.98	185.11	174.3
6228	NM_001025	168.74	148.89	154.99	152.99	131.85	143.53
3192	NM_004501,NM_031844	168.2	120.24	173.81	125.72	154.1	110.83
1537	NM_001916	168.14	144.32	146.84	150.39	148.76	133.92
7520	NM_021141	168.07	144.78	161.04	133.33	136.18	142.35
5695	NM_002799	167.94	152.13	151.07	147.94	141.2	149.49
8992	NM_003945	167.67	182.68	198.71	192.66	251.04	211.71
64855	NM_001035534,NM_022833	166.96	183.62	170.26	199.3	177.73	160.57
163	NM_001282,NM_001030006	166.7	151.5	137.92	169.54	113.42	134.89
11337	NM_007278	166.4	221.34	186.38	245.61	197.47	225.77
4738	NM_006156	166.06	176.89	194.06	148.43	173.89	156.77
5829	NM_025157,NM_001243756,NM_002859,NM_001080855	164.06	156.38	179.99	151.25	193.98	143.76
4735	NM_001008491,NM_001282972,NM_001008492,NM_004404,NM_006155,NM_001282973	163.94	151.39	148.2	159.11	134.78	141.65
9184	NM_004725,NM_001007793	163.52	132.67	141.79	119.34	107.98	118.97
5589	NM_001289103,NM_002743,NM_001289104,NM_001289102,NM_001001329	163.41	179.03	180.24	168.75	181.06	181.22
10049	NM_058246,NM_005494	163.3	169.88	186.32	158.1	227.01	169.38
5878	NM_201434,NM_001252039,NM_004583	163.11	153.17	171.93	165.99	201.76	155.47
4830	NM_000269,NM_198175	162.44	117.75	152.84	100.08	113.13	111.36
2152	NM_001993,NM_001178096	162.36	168.87	250.47	103.76	353.11	255.15
22948	NM_001306153,NM_001306155,NM_001306156,NM_001306154,NM_012073	162.31	115.03	151.81	117.23	134.87	119.69
3301	NM_001539,NM_001314039	162.18	110.79	141.34	106.58	113.87	111.23
1460	NM_001320,NM_001282385	162.1	155.92	163.62	174.88	165.88	169.27
3692	NM_001267810,NM_181468,NM_181466,NM_002212	161.22	131.2	155.52	125.35	145.38	126.62
5700	NM_002802	161.02	126.46	152.16	123.59	117.14	114.51
3609	NM_012218,NM_017620,NM_153464,NM_004516,NM_001137673	160.74	126.68	141.67	133.32	114.69	120.63
3148	NM_002129,NM_001130688,NM_001130689	160.74	149.18	145.19	142.8	90.28	117.12
3182	NM_004499,NM_031266	160.58	120.61	159.52	104.46	109.69	116.51
79627	NM_024576	159.69	187.34	264.33	123.71	378.74	280.86
79026	NM_001620,NM_024060	159.65	134.43	128.3	154.28	125.35	126.82
468	NM_182810,NM_001675	159.25	187.31	150.05	168.84	127.82	167.58
81876	NM_030981	159.06	177.43	150.49	175.17	141.02	171.63
25932	NM_013943	158.66	180.09	171.38	172.42	195.8	155.31
9141	NM_004708	158.62	117.62	129.28	120.18	107.54	99.99
6611	NM_001258423,NM_004595	158.24	139.25	154.72	135.93	151.9	135.91
2091	NM_001436	157.92	153.52	159.46	140.16	159.2	145.01
51372	NM_015933	157.63	155.35	173.36	143.72	155.85	141.94
5902	NM_001278640,NM_002882,NM_001278641,NM_001278639	156.92	124.77	136.74	108.35	105.23	101.32
6427	NM_003016,NM_001195427	156.71	107.4	130.7	101.39	76.24	102.51
5689	NM_002793	156.24	150.83	155.33	142.21	170.09	152.77
3191	NM_001005335,NM_001533	155.81	147.26	159.63	148.89	115.79	153.47
9551	NM_004889,NM_001003714,NM_001003713,NM_001039178	155.68	141.26	149.08	138.43	118.98	111.82
2950	NM_000852	155.53	150.23	141.29	156.88	154.25	138.05
5901	NM_001300796,NM_006325,NM_001300797	155.44	128.22	136.28	118.87	102.81	118.69
3611	NM_004517,NM_001278442,NM_001014795,NM_001278441,NM_001014794	155.23	149.11	151.7	152.54	146.93	142.69
7458	NM_022170,NM_031992	154.74	167.25	172.05	161.55	196.68	181.12
516	NM_001002027,NM_005175	154.58	114.04	140.22	97.4	117.36	103.54
23193	NM_198335,NM_001278193,NM_001278194,NM_001278192,NM_198334	154.49	131.6	133.02	151.04	122.63	117.87
5501	NM_001244974,NM_002710	153.9	140.99	145.41	136.92	162.35	141.89
1175	NM_021575,NM_001301078,NM_001301081,NM_004069,NM_001301076	153.82	170.9	172.42	151.66	172.4	162.82
708	NM_001212	153.41	96.16	120.75	90.88	102.26	88.55
7298	NM_001071	152.8	101.7	88.21	97.36	38.36	79.1
10594	NM_006445	152.64	119.7	109.58	146.79	100.11	101.62
79143	NM_001146082,NM_024298,NM_001146083,NM_001146056	152.54	149.34	135.69	173.65	122.18	126.96
29015	NM_199329,NM_001278201,NM_001278206,NM_017611,NM_014096	152.53	136.11	141.8	137.69	88.2	141.26
829	NM_006135	152.23	129.74	136.6	123.25	120.08	132.25
3014	NM_002105	151.76	113.48	128.26	115.19	109.81	87.69
3150	NM_004965	150.8	110.93	134.93	119.76	126.26	101.9
1655	NM_001320595,NM_001320596,NM_001320597,NM_004396	150.72	120.66	149.42	115.48	118.11	116.97
3185	NM_001098207,NM_001098205,NM_001098208,NM_001098206,NM_004966,NM_001098204	150.41	133.41	144.26	140.65	142.88	136.73
10694	NM_001282909,NM_001282908,NM_006585,NM_001282907	150.33	135.02	149.29	122.5	162.88	151.66
5714	NM_002812	150.26	131.46	136.61	138.55	145.93	124.63
6647	NM_000454	150.04	128.27	130.26	125.95	117.42	105.94
6888	NM_006755	149.88	131.81	149.69	141.91	166.09	130.26
10480	NM_001307929,NM_006360	149.71	140.24	159.22	132.18	150.93	146.43
1603	NM_001344	149.52	183.62	203.04	170.73	263.92	210.82
100188893	NM_001134493	149.46	147.5	153.03	144.02	134.32	149.1
5605	NM_030662	149.13	175.42	149.63	211.29	189.36	183.98
4670	NM_005968,NM_031203,NM_001297418	149.1	114.29	124.47	105.39	87.99	90.55
822	NM_001747,NM_001256139,NM_001320734,NM_001256140,NM_001320732,NM_001320733	148.96	193.89	139.63	217.12	127.4	159.37
5886	NM_001270363,NM_001270362,NM_005053	148.77	169	151.91	174.82	143.93	164.49
1266	NM_001286056,NM_001839,NM_001286055	148.1	165.38	173.08	142.35	180.32	168.75
8079	NM_005439	147.92	128.22	134.14	151.06	141.83	111.41
5688	NM_002792	147.79	123.4	123.32	119.95	109.81	97.56
140576	NM_001317007,NM_080388,NM_001317008	147.76	190.72	155.54	185.27	125.66	151.55
7001	NM_005809	147.72	126.9	127.15	170.02	134.68	107.35
6500	NM_170679,NM_006930	147.55	138.39	138.93	141.91	157.1	126.85
10398	NM_006097,NM_181526	147.43	137.24	158.9	161.91	176.03	121.1
440400	NM_001004333	147.38	192.62	181.82	191.83	192.1	223.54
3313	NM_004134	147.17	106.63	140.71	108.12	130.94	115.07
3146	NM_002128,NM_001313892,NM_001313893	146.72	127.13	135.34	119.74	99.89	102.57
5660	NM_002778,NM_001042466,NM_001042465	146.68	240.83	185.06	241.06	267.96	314.9
8727	NM_003798,NM_001286974	146.33	98.86	128.76	106.15	120.5	99.4
977	NM_139030,NM_001039490,NM_004357,NM_139029	145.96	195.22	164.42	183.05	165.61	206.03
200185	NM_173852	145.79	145.52	139.57	140.96	98.63	118.21
55165	NM_001127182,NM_018131	145.34	128.01	134.51	122.6	165.23	115.78
5094	NM_001128911,NM_005016,NM_031989,NM_001128914,NM_001098620,NM_001128912,NM_001128913	145.31	135.58	123.45	153.83	109.46	117.25
10155	NM_005762	145.3	122.02	131.28	117.25	130.11	114.28
10933	NM_001265603,NM_006791,NM_001265604,NM_001265605,NM_206839	145.27	152.18	146.59	145.14	137.11	153.25
7879	NM_004637	145.2	170.29	164.35	167.98	183.44	178.68
5931	NM_001198719,NM_002893	144.75	131.82	134.23	134.34	121.21	126.45
8570	NM_003685	144.68	129.96	143.05	138.16	135.63	121.52
527	NM_001694,NM_001198569	144.44	158.83	165.64	179.46	207.67	191.54
4841	NM_001145410,NM_001145408,NM_001145409,NM_007363	144.32	131.25	133.05	125.72	119.71	125.21
6146	NM_000983	143.83	146.61	142.37	140.54	119.81	133.31
81892	NM_031210,NM_001267863,NM_001267864	143.81	125.11	155.92	114.51	146.04	120.72
23770	NM_001308373,NM_012181	143.31	238.72	174.58	236.58	178.91	218.98
10097	NM_001005386,NM_005722	142.77	120.66	137.56	118.25	125.89	117.1
7341	NM_001005781,NM_001005782,NM_003352	142.73	151.54	159.47	145.99	164.59	134.85
2224	NM_001135822,NM_001242825,NM_001242824,NM_002004,NM_001135821	142.58	232.72	129.37	179.88	107.74	189.27
84617	NM_001303528,NM_001303527,NM_001303525,NM_001303530,NM_001303529,NM_001303524,NM_032525,NM_001303526	141.16	135.9	137.02	116.97	94.28	115.62
6836	NM_033161,NM_001280790,NM_001280793,NM_001280791,NM_001280788,NM_001280789,NM_001280792	140.88	121.86	111.59	129.41	102.07	103
10204	NM_005796	139.99	123.22	125.47	131.31	119.34	107.27
51637	NM_016039	139.61	121.77	135.19	115.56	124.55	119.34
5037	NM_002567	139.3	120.31	110.45	144.16	106.9	105.97
6421	NM_005066	139.23	100.4	135.05	102.66	105.19	96.38
3276	NM_198318,NM_001207042,NM_001536	139.12	114.62	132.75	127.4	121.16	109.35
6897	NM_001258437,NM_001258438,NM_152295	139.08	106.8	131.77	108.02	117.59	106.22
9588	NM_004905	138.9	137.69	143.19	132.26	152.72	140
10726	NM_006600	138.38	111.58	132.28	105.67	105.08	90.15
891	NM_031966	138.29	108.82	120.8	106.84	88.06	95.29
5230	NM_000291	138.16	224.03	142.87	225.11	153.28	234.27
801	NM_006888	138.01	130.78	148.04	120.77	159.37	133.08
2787	NM_005274	137.95	123.97	121.23	116.01	114.42	116.16
7112	NM_001032283,NM_001307975,NM_001032284,NM_003276	137.69	99.87	113.97	99.86	76.14	85.82
25798	NM_015379,NM_001159491	137.5	168.39	121.62	167.78	130.43	160.95
4201	NM_001318942,NM_014623,NM_001318943	137.48	108.22	111.3	124.8	102.16	84.45
5880	NM_002872	137.37	224.36	191.28	204.89	206.23	219.62
5954	NM_002901	137.13	149.49	127.14	135.96	90.07	150.28
10452	NM_006114,NM_001128916,NM_001128917	136.93	98.48	125.2	95.96	125.26	93.12
27166	NM_001271828,NM_013237	136.47	123.85	153.59	122.44	152.71	126.54
26509	NM_133337,NM_013451	136.03	109.61	116.04	140.96	105.43	105.23
1327	NM_001318794,NM_001318788,NM_001861,NM_001318786,NM_001318802,NM_001318797	135.81	142.35	143.86	139.23	134.03	132.75
79144	NM_024299	135.29	211.08	182.27	188.04	210.6	197.16
2665	NM_001494,NM_001115156	135.03	112.07	122.43	116.45	121.35	114.84
3959	NM_005567	134.9	153.53	115.86	194.99	120.75	140.22
51255	NM_016494	134.39	158.26	151.18	170.03	159.48	159.79
3021	NM_005324	134.37	114.93	116.22	104.01	107.14	95.77
998	NM_001039802,NM_044472,NM_001791	134.36	129.96	124.37	123.99	119.55	129.14
5685	NM_001102668,NM_002789,NM_001102667	133.62	107.35	117.84	101.15	106.66	95.16
4071	NM_014220	133.62	213.27	183.23	189.03	195.37	220.93
5496	NM_177983	133.43	121.55	150.05	113.27	167.73	118.54
51232	NM_016441	133.19	118.26	151.84	94.07	184.5	154.07
401505	NM_001001790,NM_001134484,NM_001134485	133.06	113.13	150.31	91.24	135.89	112.96
351	NM_201414,NM_001136129,NM_001136016,NM_001204301,NM_000484,NM_001136130,NM_001204302,NM_201413,NM_001136131,NM_001204303	132.93	161.77	135.76	178.38	129.94	164.51
8664	NM_003753	132.9	128.1	138.51	133.21	146.65	143.34
9524	NM_138501	132.89	156.6	144.02	175.18	182.73	145.12
664	NM_004052	132.81	234.76	155.56	267.86	176.6	252.31
51258	NM_016497	132.02	106.1	122.28	114.18	104.68	108.61
10606	NM_001079525,NM_001079524,NM_006452	131.79	103.36	109.79	105.97	83.73	92.5
402	NM_001667,NM_001199745	131.57	161.5	132.09	164.57	132.04	139.19
51119	NM_016038	131.47	98.11	118.58	105.36	98.05	101.95
9123	NM_001206950,NM_001042423,NM_004207,NM_001042422,NM_001206951,NM_001206952	131.4	194.44	140.39	207.07	156.92	203.83
6631	NM_003093	131.34	107.74	120.93	105.96	112.33	108.48
64073	NM_033520,NM_001317801	131.33	139.89	122.49	153.79	77.71	104.71
7417	NM_001184823,NM_001184783,NM_003375	131.14	142.36	144.95	137.4	158.13	144.37
11167	NM_007085	130.93	95.27	97.35	93.46	83.04	107.75
10130	NM_001282707,NM_005742,NM_001282706,NM_001282704,NM_001282705	130.51	142.91	135.62	119.6	116.98	150.38
6612	NM_001286416,NM_006936	130.38	94.39	85.24	106.3	60.42	73.28
54985	NM_001288666,NM_001002018,NM_001288668,NM_017885,NM_001288665,NM_001002017,NM_001308070,NM_001288667	130.29	267.41	196.2	219.55	215.3	279.49
6157	NM_000990	130.08	128.73	122.75	122.34	108.03	129.38
84823	NM_032737	129.97	114.48	125.46	110.85	110.37	100.11
11047	NM_007002,NM_001281438,NM_175573,NM_001281437	129.65	106.73	128.57	107.12	139.09	101.8
6625	NM_003089,NM_001301069	129.36	122.81	134.98	120.67	130.21	116.5
7916	NM_080686,NM_004638	129.16	109.04	111.73	121.89	106.34	99.62
7388	NM_001297565,NM_006004,NM_001297566	129.08	130.22	141.14	126.05	148.58	144.54
64710	NM_022731	128.85	112.73	105.43	106.42	70.47	101.26
10935	NM_006793,NM_001302272	128.72	93.78	100.93	94.43	91.81	93.2
5111	NM_002592,NM_182649	128.25	100.65	105.41	100.19	70.29	95.52
285855	NM_198486	128.2	95.95	121.45	96.06	107.66	102.28
509	NM_001001973,NM_005174	127.89	138.24	126.78	117.9	117.97	119.99
3074	NM_000521,NM_001292004	127.57	158.36	147.85	148.65	177.25	194.09
10554	NM_032741,NM_006411	127.46	127.33	138.25	137.47	164.29	130.17
7919	NM_004640,NM_080598	127.44	105.97	137.81	100.19	122.44	117.25
29956	NM_181746,NM_022075	127.38	103.89	99.26	120.69	76.14	99.74
79590	NM_145729,NM_024540	127.33	98.99	123.24	93.34	117.95	105.31
1471	NM_000099,NM_001288614	127.23	193.37	151.04	184.17	170.77	179.8
6741	NM_003142,NM_001294145	127.18	122.35	151.55	105.18	143	117.59
5702	NM_002804	127.03	100.58	100.46	92.78	79.53	90.66
4257	NM_001260512,NM_001267598,NM_020300,NM_001260511,NM_145764,NM_145792,NM_145791	126.75	101.68	88.8	113.28	57.44	94.69
1164	NM_001827	126.59	140.78	134.1	114.99	135.6	131.5
10992	NM_006842	126.39	120.91	119.06	126.59	122.42	123.41
2029	NM_207044,NM_207047,NM_207045,NM_207043,NM_207042,NM_207168,NM_207046,NM_004436	125.9	114.88	120.76	109.62	110.34	101.87
10856	NM_006666	125.6	112.89	138.27	101.61	156.11	116.29
54443	NM_001284301,NM_018685,NM_001284302	125.35	112.29	126.27	103.04	116.34	106.56
51142	NM_016139,NM_001320327	125.35	141.37	136.45	126.05	128.04	131.99
51504	NM_001286082,NM_016404,NM_001286084	125.11	127.45	122.48	129.78	119.21	123.57
54518	NM_019043	124.88	168.33	180.55	128.48	163.16	178.1
1212	NM_007097,NM_001834	124.74	101.39	131.47	108.87	137.51	86.31
5499	NM_001008709,NM_002708,NM_206873	124.7	109.6	102.49	122.3	103.04	90.07
51203	NM_001243144,NM_001301136,NM_001243143,NM_016359,NM_001243142,NM_018454	124.65	101.81	108.9	102.26	88.17	92.28
27335	NM_001300992,NM_001308393,NM_013234	124.49	106.02	127.81	111.48	129.98	105.04
7415	NM_007126	124.38	92.82	102.1	99.6	98.08	92.55
908	NM_001009186,NM_001762	124.25	89.14	110.53	77.83	92.9	91.15
6617	NM_003082	124.17	109.36	154.38	100.66	241.8	114.28
5705	NM_001199163,NM_002805	123.95	84.2	103.1	88.73	85.52	79.59
10262	NM_005850	123.89	101.31	139.48	99.56	127.33	101.96
6001	NM_002925,NM_001005339	123.65	120.68	141.36	118.87	170.61	121.29
8666	NM_003755	123.42	120.89	116.87	126.48	115.72	113.38
10313	NM_201429,NM_001265590,NM_001265589,NM_201428,NM_201430,NM_001265591,NM_006054	123.34	138.01	138.41	139.06	170.37	152.71
6009	NM_005614	123.31	143.19	134.78	121.43	157.97	136.48
55861	NM_001048226,NM_001197140,NM_018478,NM_001048224,NM_001048225,NM_001048221,NM_001048223,NM_001197139,NM_001048222	122.96	104.94	106.82	106.25	75.18	89.47
51639	NM_016047	122.32	137.33	161.96	114	171.74	141.53
1522	NM_001336	122.3	127.25	103	140.73	89.56	112.25
2907	NM_000837,NM_001009184	122.05	161.03	126.16	183.04	128.36	148.58
4076	NM_203364,NM_005898	121.83	99.14	109.86	107.27	105.58	101.84
8683	NM_003769	121.53	110.59	127.52	113.63	125.34	114.29
2923	NM_005313	121.42	124.56	114.06	117.33	92.07	114.21
1611	NM_001291963,NM_004394	121.31	149.88	136.13	143.24	139.77	154.26
10146	NM_005754,NM_198395	121.18	93.45	104.24	89.65	96.96	86.85
10576	NM_001198842,NM_006431	120.88	86.76	111.8	81.35	117.9	88.6
975	NM_004356,NM_001297649	120.85	142.52	133.27	136.86	144.81	132.34
9948	NM_017491,NM_005112	120.78	106.88	119.84	114.76	100.06	95.97
4134	NM_001134364,NM_002375,NM_030885	120.67	111.52	115.57	134.79	106.06	115.62
57584	NM_020824	120.49	120.61	133.37	115.9	118.76	122.26
6185	NM_002951,NM_001135771	120.37	106.33	118.25	105.11	124.36	113.46
677	NM_004926,NM_001244698,NM_001244701	119.91	164.31	128.56	151.75	111.39	128.82
347735	NM_178865,NM_001199039,NM_018565,NM_001199038,NM_001199037	119.83	241.53	190.65	171.94	197.74	279.56
8661	NM_003750	119.68	107.04	123.45	105.79	123.74	109.51
10055	NM_005500,NM_001145713,NM_001145714	119.5	109.97	109.72	117.25	115.53	107.23
214	NM_001243281,NM_001243283,NM_001243280,NM_001627	119.15	123.73	143.13	97.39	143.31	153.44
5691	NM_002795	119.05	109.59	122.7	104.19	129.7	104.27
6241	NM_001165931,NM_001034	119.05	68.03	93.95	61.88	70.18	58.44
11130	NM_001005413,NM_032997,NM_007057	119.02	91.89	107.72	77.18	79	89.27
968	NM_001040059,NM_001251	118.95	87.88	84.72	126.2	70.77	69.59
9377	NM_004255	118.9	118.27	120.37	109.92	129.89	109.42
2131	NM_000127	118.77	114.74	134.48	113.64	162.59	132.53
6386	NM_001007069,NM_005625,NM_001007070,NM_001007067,NM_001007068	118.59	117.06	89.13	130.98	76.81	98.78
7284	NM_003321	118.34	106.15	116.01	104.88	126.35	109.37
55845	NM_018462	118.01	122.2	123.79	131.54	119.07	130.94
9643	NM_001142429,NM_001142424,NM_012286,NM_001142418,NM_001142430,NM_001142427,NM_001142420,NM_001142422,NM_001142419,NM_001142426,NM_001142432,NM_001142431,NM_001142428,NM_001142423,NM_001142421,NM_001142425	117.86	150.34	140.22	124.04	149.48	148.21
81567	NM_030810,NM_001145549	117.84	97.73	100.38	86.03	82.08	80.61
9144	NM_001320523,NM_004710	117.83	134.82	127.41	140.01	130.74	137.17
11315	NM_007262,NM_001123377	117.6	108.59	114.96	114.21	108.28	105.41
5585	NM_213560,NM_002741	117.53	137.38	120.33	143.51	117.94	128.4
6950	NM_030752,NM_001008897	117.51	89.83	115.58	83.07	115.66	90.83
1329	NM_001862	116.41	135.39	137.13	122.21	137.72	127.37
10189	NM_005782	116.34	97.79	87.74	87.79	65.8	78.52
51386	NM_001242923,NM_016091	116.19	122.25	109.61	124.19	121.51	129.41
8662	NM_003751,NM_001037283	116.19	86.86	103.12	96.29	110.87	86.1
7536	NM_201998,NM_201995,NM_001178031,NM_201997,NM_004630,NM_001178030	116.08	102.3	136.38	102.27	130.41	104.21
10342	NM_001195478,NM_001195479,NM_001007565,NM_006070	116.06	127.26	124.84	122.53	120.02	129.9
5682	NM_148976,NM_002786,NM_001143937	115.91	108.95	104.85	98.27	82.64	102.52
831	NM_173060,NM_001042440,NM_001284213,NM_001284212,NM_001190442	115.59	123.71	112.23	138.52	113.23	112.22
22919	NM_012325	115.32	102.61	106.95	93.1	103.9	103.87
55379	NM_018509	115.17	97.27	111.32	80.88	117.32	97.63
3241	NM_001258359,NM_002149,NM_001258357,NM_001258358,NM_134421	114.62	120.2	123.61	160.58	211.23	111.2
10280	NM_001282207,NM_005866,NM_001282205,NM_001282209,NM_147157,NM_001282208,NM_001282206	114.5	94.4	94.32	86.97	95.17	88.88
9555	NM_138609,NM_004893,NM_001040158,NM_138610	114.49	94.4	94.37	104.71	91.35	84.96
220988	NM_194247	114.48	96.17	115.65	93.6	93.18	79.42
4017	NM_002318	114.46	117.67	132.46	123.67	159.87	127.35
29924	NM_001130072,NM_013333,NM_001130071	113.86	120.37	129.82	133.24	152.29	107.44
3490	NM_001553,NM_001253835	113.46	188.49	155.06	141.94	138.91	188.08
1604	NM_001300904,NM_000574,NM_001300903,NM_001300902,NM_001114752	113.46	145.85	114.83	158.33	124.31	178.39
10914	NM_001252007,NM_032632,NM_001252006,NM_001293628,NM_001293632,NM_001293627	113.35	98.57	114.62	96.62	109.2	105.96
8148	NM_139215,NM_003487	113.22	84.08	117.01	77.87	102.79	84.26
1476	NM_000100	113.12	127.01	102.68	139.49	111.21	115.98
10632	NM_006476	113.05	97.47	123.85	100.63	112.26	106.36
3550	NM_006083	112.99	101.76	102.81	109.82	114.29	100.78
10801	NM_001113495,NM_001113491,NM_001293695,NM_001293696,NM_001113493,NM_001113496,NM_001293697,NM_006640,NM_001293698,NM_001113494,NM_001113492	112.98	113.92	113.23	131.34	122.17	108.65
2317	NM_001164319,NM_001164317,NM_001457,NM_001164318	112.95	107.56	106.28	122.34	148.76	119.44
539	NM_001697	112.91	114.41	113.49	110.36	111.91	118.71
25912	NM_001098616,NM_138740,NM_015449,NM_001297721,NM_001297718,NM_001297723,NM_001297717,NM_001297720	112.43	118.87	103.25	131.12	91.07	117.14
11014	NM_006854,NM_001100603	112.3	121.29	116.33	114.2	115.83	124.28
51075	NM_015959,NM_001144012	112.15	91.81	110.25	83.51	95.16	106.45
7533	NM_003405	112.15	85.64	82.78	89.63	72.16	73.54
3098	NM_033500,NM_000188,NM_033496,NM_033498,NM_033497	112.13	137.1	123.12	132.94	143.46	149.56
7076	NM_003254	111.96	145.67	132.22	140.46	122.91	139.24
51322	NM_100486,NM_100264,NM_016628	111.73	95.62	98.62	109.21	91.87	95.66
84833	NM_001206426,NM_001206427,NM_032747	111.27	120.86	121.83	100.46	110.11	117.9
6240	NM_001033,NM_001318065,NM_001318064	111.18	83.37	91.82	83.41	60.52	79.16
10598	NM_012111	110.96	76.71	103.53	83.36	90.65	71.72
115098	NM_001136203,NM_138442	110.89	123.78	144.88	104.3	159.26	124.49
4725	NM_004552,NM_001184979	110.87	106.38	90.03	107.59	90.61	84.61
444	NM_001164753,NM_032468,NM_032466,NM_004318,NM_001164754,NM_001164752,NM_001164755,NM_020164,NM_032467,NM_001164756,NM_001164750,NM_001164751	110.67	144.04	114.1	125.13	83.67	128.73
192286	NM_138820	110.52	121.31	98.41	124.92	89.21	116.33
27316	NM_001164803,NM_002139	110.38	89.06	98.23	84.65	62.9	87.51
10970	NM_006825	110.36	115.88	115.24	97.96	73.14	111.39
2790	NM_001017998,NM_001198664	110.25	109.17	114.9	106.21	110.87	103.14
4953	NM_001287189,NM_001287188,NM_001287190,NM_002539	110.13	51.55	83.94	49.15	118.33	42.78
7917	NM_080703,NM_001098534,NM_001199698,NM_004639,NM_080702,NM_001199697	110.02	115.08	101.96	134.09	111.43	113.85
5687	NM_001282232,NM_001282234,NM_001282233,NM_002791	109.68	108	111.45	113.15	112	106.71
5420	NM_001018111,NM_005397	109.39	119.52	120.65	110.65	157.52	146.76
1893	NM_004425,NM_001202858,NM_022664	109.26	125.38	132.71	129.51	149.53	128.8
5054	NM_000602	108.94	115.06	138.76	64.97	142.53	103.94
54458	NM_018457,NM_001005354	108.66	112.29	105.87	109.54	102.29	99.12
4190	NM_005917,NM_001199112,NM_001199111,NM_001316374	108.44	114.88	115.94	111.65	128.09	118.19
5684	NM_002788,NM_152132	108	93.71	111.33	86.24	104.3	88.2
3308	NM_002154	107.98	87.32	107.95	88.17	109.66	84.19
27258	NM_014463	107.81	111.83	112.18	96.64	91.74	92.68
2030	NM_001304465,NM_001304466,NM_001078175,NM_001304463,NM_001078177,NM_001304462	107.76	117.41	104.78	110.39	93.33	110.64
1033	NM_001130851,NM_005192	107.58	109.67	121.17	100.38	136.93	107.57
832	NM_001282162,NM_004930,NM_001313932,NM_001206540,NM_001206541	107.42	114.92	111.62	122.38	115.68	109.11
11331	NM_001144831,NM_001267700	107.17	91.85	100	91.9	92.55	94.99
475	NM_004045	107.09	158.25	179.94	111.28	193.05	186.79
55967	NM_001258338,NM_018838	106.93	97.7	99.86	82.82	102.96	103.29
4144	NM_005911	106.75	73.35	101.01	74.03	86.31	75.58
55353	NM_018407	106.25	102.59	124.98	91.76	131.94	122.52
309	NM_001155,NM_001193544	106.12	133.38	130.62	124.43	122.79	131.57
22822	NM_007350	106.04	128.71	103.71	145.98	90.19	112.59
9898	NM_001287816,NM_001287815,NM_014847,NM_001127320	105.76	93.39	92.79	102.02	83.33	89.46
79001	NM_206824,NM_001311311,NM_024006	105.38	170.79	130.95	162.42	155.24	154.62
10644	NM_001291869,NM_001291875,NM_006548,NM_001291873,NM_001291872,NM_001291874,NM_001007225	105.37	92.78	136.7	91.74	176.54	97.99
23399	NM_015343,NM_001143775	105.37	95.86	99.47	102.22	88.91	88.43
5245	NM_001281496,NM_001281715,NM_001281497,NM_002634	105.12	83.34	97.71	83.28	103.62	84.56
4726	NM_004553	104.93	98.73	104.06	91.89	72.63	80.22
7283	NM_001070	104.85	93.35	103.29	92.84	108.39	86.06
7311	NM_001033930,NM_003333	104.8	117.38	114.81	105.7	130	121.15
9124	NM_020992	104.78	172.4	166.71	152.16	191.12	193.83
7165	NM_199363,NM_001243892,NM_001243891,NM_001243894,NM_199359,NM_001243895,NM_199360,NM_003288,NM_199361,NM_199362	104.73	96.41	84.22	93.41	62.12	83.59
6117	NM_002945	104.73	87.25	94.36	88.7	88.38	84.63
5518	NM_014225	104.7	106.39	92.27	113.88	80.77	101.57
51155	NM_001288610,NM_001002033,NM_016185,NM_001288611,NM_001288609,NM_001002032	104.68	114.55	132.1	98.15	174.33	124.49
1719	NM_000791,NM_001290354,NM_001290357	104.64	87.03	85.73	87.21	62.62	76.38
4150	NM_002383,NM_001276275,NM_001042539,NM_001276276	104.4	97.44	96.45	92.31	81.66	85.84
5573	NM_212472,NM_001278433,NM_001276289,NM_212471,NM_001276290,NM_002734	104.24	101.13	96.98	108.01	82.37	94.68
5621	NM_183079,NM_000311,NM_001080121,NM_001080122,NM_001271561,NM_001080123	104.01	115.13	114.5	94.7	88.07	120.3
1213	NM_004859,NM_001288653	103.91	92.52	98.19	97.23	97.92	96.02
23451	NM_001005526,NM_001308824,NM_012433	103.85	98.63	97.72	103.8	94.48	107.34
7514	NM_003400	103.78	80.03	93.01	81.1	82.19	70.3
10983	NM_006835	103.53	99.17	93.95	123.73	103.22	96.1
10197	NM_005789,NM_176863,NM_001267045	103.47	68.52	88.1	66.33	78.69	65.45
7791	NM_003461,NM_001010972	103.43	91.12	93.19	93.3	76.49	81.14
4711	NM_001199958,NM_002492,NM_001199957	103.43	92.32	97.05	87.63	87.09	91.93
4833	NM_001286435,NM_001286439,NM_001286433,NM_005009,NM_001286440,NM_001286438,NM_001286436	103.34	111.82	91.52	115.61	67.05	92.13
10713	NM_001256726,NM_001256728,NM_001256725,NM_001256727,NM_006590	103.12	95.96	99.94	88.62	109.43	96
26528	NM_170711,NM_018959	103.08	78.65	92.71	76.47	77.68	76.21
10370	NM_001168388,NM_006079,NM_001168389	102.76	149.16	131.19	143.58	213.44	153.65
5204	NM_002624,NM_145897	102.72	99.17	95.82	109.69	94.31	85.45
86	NM_178042,NM_177989,NM_004301	102.68	85.12	102.07	76.93	98.35	75.87
57092	NM_001320400,NM_001320401,NM_001320398,NM_001320397,NM_020357,NM_001320395,NM_001320399	102.57	97.15	95.13	97.26	85.28	90.68
9040	NM_003969	102.55	95.17	103.88	83.39	87.74	85.24
10755	NM_202470,NM_202469,NM_202468,NM_202494,NM_005716	102.36	112.29	108.71	118.16	142.21	109.93
4710	NM_004547,NM_001168331	102.36	106.9	107.19	105.6	95.95	116.34
7094	NM_006289	102.13	100.89	93.97	116.73	83.09	91.09
5202	NM_012394	102.12	109.36	125.66	86.49	131	98.32
100463482	NM_001190487	102.02	108.32	109.2	103.83	104.61	139.57
1660	NM_001357	102	71.24	88.1	72.13	77.75	60.56
4288	NM_001145966,NM_002417	101.73	83.5	96.88	80.93	77.97	76.36
64750	NM_022739	101.72	87.52	111.62	82	134.2	93.5
51247	NM_001033112,NM_016480	101.6	107.44	103.69	100.55	116.24	113.87
10093	NM_005718,NM_001024960,NM_001198780,NM_001024959	101.57	92.47	96.78	90.88	93.91	84.81
6790	NM_198437,NM_198436,NM_003600,NM_198435,NM_198434,NM_198433	101.4	81	95.9	81.58	76	75.51
5515	NM_002715	101.05	80.44	91.61	81.02	91.58	80.5
7873	NM_006010	101.02	95.6	87.46	78.58	66.1	119.43
4728	NM_002496	101.02	111.78	97.36	118.21	94.1	104.25
9791	NM_014754,NM_001290225	100.81	66.54	79.42	63.23	63.77	68.77
10397	NM_001135242,NM_001258433,NM_006096,NM_001258432	100.63	528.4	172.34	554.72	342.87	687.69
9531	NM_004281	100.5	101.17	108.56	110.44	127.21	98.39
51406	NM_001317724,NM_016167	100.4	82.75	95.02	74.65	85.85	79.12
5887	NM_001244724,NM_001244713,NM_002874	100.32	86.63	98.13	91.23	95.07	89.49
1499	NM_001098209,NM_001904,NM_001098210	100.24	99.69	92.8	105.51	84.16	96.76
2171	NM_001444	100.12	94.96	108.01	71.8	95.83	94.99
6727	NM_001309434,NM_003134	100.11	102.22	97.43	104.04	97.5	89.44
8140	NM_003486	100.11	51.71	107.07	57.78	182.99	64.5
7027	NM_007111	99.62	77.71	83.01	79.78	63.73	68.58
126328	NM_001193375,NM_175614	99.36	103.49	95.29	100.05	99.95	87.17
7083	NM_003258	99.26	93.69	92.02	94.96	109.74	85.94
10092	NM_005717,NM_001270439	99.12	102.4	101.28	96.94	89.38	92.69
1349	NM_001866	98.96	135.46	117.31	104.8	112.44	129.04
3875	NM_199187,NM_000224	98.8	91.13	89.03	91.31	105.74	110.61
7414	NM_014000,NM_003373	98.65	105.73	97.51	101.67	99.18	103.17
29927	NM_013336	98.65	86.16	87.5	88.21	93.24	89.25
8663	NM_001267574,NM_001286478,NM_003752,NM_001199142,NM_001037808	98.61	98.42	113.91	86.62	119.84	101.79
5201	NM_002622	98.49	105.06	111.06	96.7	110.91	96.74
10362	NM_006339	98.3	117.75	109.96	129.9	117.84	107.71
4172	NM_001270472,NM_002388	98.25	78.05	91.61	71.76	60.17	77.22
8099	NM_004642,NM_001270433,NM_001270434	98.18	68.23	63.27	86.1	48.79	59.86
1347	NM_001865	97.98	121.32	115.51	99.38	108.84	114.77
11217	NM_001136562,NM_001004065,NM_001198656	97.82	90.08	106.22	77.34	114.44	95.81
5214	NM_002627,NM_001242339	97.69	119.1	106.21	121.39	108.63	126.96
27101	NM_014412,NM_001007214	97.6	75.64	87.07	74.02	69.31	70.11
11098	NM_007173,NM_001293179,NM_001293178,NM_001293180	97.37	154.26	155.67	137.22	179.72	183.57
550	NM_181575	97.37	84.3	99.69	83.02	99.23	88.49
5464	NM_021129	97.33	86.11	101.27	78.92	106.1	85.44
515	NM_001688	97.31	79.86	88.85	79.24	85.77	80.36
328	NM_080648,NM_080649,NM_001244249,NM_001641	97.24	75.08	79.78	86.79	64.09	66
5694	NM_002798,NM_001270481	97.09	82.43	71.2	80.85	61.26	65.85
6428	NM_003017	97.09	74.76	86.09	65.48	66.55	68.1
30846	NM_014601	96.78	107.15	83.8	125.13	94.13	109.04
1975	NM_001300821,NM_001417	96.59	121.09	106.72	125.75	106.8	141.01
8724	NM_152827,NM_003795,NM_001300928,NM_001300929	96.11	111.27	88.58	98.35	89.07	101.08
1508	NM_147780,NM_001908,NM_001317237,NM_147781,NM_147783,NM_147782	95.94	143.28	106.67	141.78	123.52	160.74
57552	NM_001146276,NM_001146277,NM_020792,NM_001146278	95.88	62.25	82.92	60.03	86.78	54.39
10528	NM_006392	95.85	57.46	94.12	54.71	83	56.44
26354	NM_014366,NM_206825,NM_206826	95.7	71.48	93.16	62.88	82.01	70.73
27173	NM_001271957,NM_014437,NM_001271958,NM_001271960,NM_001271959,NM_001271961	95.64	89.03	85.58	93.38	72.97	82.22
10477	NM_001278555,NM_182678,NM_001278554,NM_006357	95.53	120.52	116.46	103.83	101.55	132.68
1345	NM_004374	95.52	124.38	104.38	102.05	102.51	115.52
2821	NM_001289789,NM_001289790,NM_000175,NM_001184722	95.47	109.28	91.69	131.52	91.37	109.57
1435	NM_172210,NM_000757,NM_172212,NM_172211	95.46	309.73	103.56	302.01	96.08	338.29
102288414	NM_001286086	95.2	61.72	86.38	59.16	85.6	50.76
2621	NM_000820	95.02	105.7	95.03	104.65	100.8	113.4
9167	NM_001319038,NM_004718,NM_001319040,NM_001319037,NM_001319036	94.87	104.08	100.22	99.75	103.66	112.55
10581	NM_006435	94.86	115.41	83.22	147.56	69.33	93.99
55969	NM_018840,NM_199483,NM_001199534	94.75	80.89	92.4	73.25	97.66	85.15
51614	NM_198398,NM_015966	94.75	104.11	90.42	103.34	90.39	97.46
9782	NM_018834,NM_001194956,NM_001194955,NM_199189,NM_001194954,NM_001282278	94.53	84.19	83.92	80.44	68.19	83.22
1778	NM_001376	94.45	80.7	96.93	87.16	109.28	88.66
3069	NM_001243900,NM_005336,NM_203346	94.44	78.48	75.42	91.94	71.22	76.7
7386	NM_006003	94.42	82.67	88.06	81.92	78.92	77.56
10412	NM_001271665,NM_014886	94.38	87.74	98.86	81.12	99.14	90.61
9415	NM_001281502,NM_001281501,NM_004265	94.34	182.27	88.12	192.03	82.65	162.32
3337	NM_001300914,NM_006145,NM_001313964	94.29	97.37	95.4	90.91	99.25	100.94
5566	NM_001304349,NM_002730,NM_207518	94.27	104.41	114.75	125.2	171.66	119.75
9802	NM_001136266,NM_014764,NM_001136268,NM_001136269,NM_001136267,NM_001136264	94.15	109.19	101.52	103.04	89.92	113.9
8754	NM_003816	94.08	85.56	84.78	81.65	68.32	80.14
5531	NM_001303506,NM_001303503,NM_002720,NM_001303507,NM_001303504	93.87	96.79	100.76	104.88	104.79	97.26
6636	NM_003095	93.67	87.53	89.17	70.27	71.69	72.61
58485	NM_021210,NM_001166621	93.63	126.6	125.46	122.16	147.51	134.9
928	NM_001769	93.54	136.93	118.9	128.7	137.75	139.25
1846	NM_001394,NM_057158	93.22	139.88	103.93	171.15	111.67	134.2
93621	NM_001272054,NM_033296,NM_001272053	93.16	92.87	97.86	84.37	96.53	86.09
1642	NM_001923	92.77	83	77.83	93.46	85.93	79.89
56650	NM_019895,NM_001040182,NM_001040200,NM_001040181,NM_001040199,NM_001040183	92.74	100.52	82.7	112.14	85.09	97.24
1727	NM_007326,NM_000398,NM_001171660,NM_001129819,NM_001171661	92.7	112.89	102.67	111.35	124.13	121.25
10955	NM_198941,NM_006811	92.59	103.09	88.18	118.2	104.31	120.18
329	NM_001256166,NM_001256163,NM_001166	92.58	54.92	74.63	50.39	46.74	49.77
27018	NM_206917,NM_206915,NM_001282674,NM_014380	92.4	132.32	101.04	109.79	73.41	114.22
100287932	NM_006327	92.31	71.34	86.41	66.15	79.86	64.08
1075	NM_001114173,NM_148170,NM_001814	92.19	83.64	102.19	66.59	84.26	92.7
6048	NM_006913	92.12	95.48	83.08	115.79	98.71	87.27
10989	NM_001100169,NM_006839,NM_001100170	92.08	87.14	84.68	87.15	74.41	83.43
699	NM_004336,NM_001278616,NM_001278617	91.98	77.8	83.66	76.83	86.29	70.22
81603	NM_030912	91.93	81.91	84.22	91.66	67.96	64.63
23471	NM_001317804,NM_001317805,NM_014294	91.9	91.89	99.65	81.1	103.92	101.33
813	NM_001199672,NM_001130674,NM_001219,NM_001199673,NM_001199671	91.9	115.39	111.38	90.08	123.15	138.62
51246	NM_001272067,NM_016479,NM_001272083,NM_001272066,NM_001272065,NM_001272082,NM_001272068	91.82	88.94	77.19	94.74	65.2	80.62
6137	NM_000977,NM_001243130,NM_033251,NM_001243131	91.74	109.18	99.43	110.3	99.95	100.35
7307	NM_006758,NM_001025204,NM_001025203	91.43	90.95	104.68	79.7	87.93	83.88
65108	NM_023009	91.37	118.76	73.39	173.49	63.8	81.36
2305	NM_001243088,NM_202002,NM_202003,NM_001243089,NM_021953	91.36	65.71	68.63	68.7	48.3	51.68
23558	NM_012478	91.17	171.32	118.67	185.18	143.99	164.7
2896	NM_002087	91.07	132.72	100.58	143.2	135.93	147.18
8175	NM_007165	90.99	106.51	97.36	101.24	97.39	97.68
8894	NM_001316363,NM_003908,NM_001316364	90.87	74.63	82.07	72.43	64.11	67.05
28972	NM_014041	90.78	84.09	90.47	80.96	96.59	84.55
7419	NM_005662,NM_001135694	90.62	72.93	76.61	78.63	82.95	71.58
29081	NM_001293187,NM_014168,NM_001293186	90.49	82.12	96.03	81.08	86.71	85.46
81853	NM_030969,NM_001286488,NM_001286489,NM_001127711,NM_001286484	90.47	90.91	103.55	70.09	98.7	85.69
9055	NM_001267580,NM_003981,NM_199413	90.34	76.9	88.14	72.99	67.85	73.76
6711	NM_003128,NM_178313	90.19	78.48	87.52	84.05	95.64	86.21
7324	NM_182666,NM_003341,NM_001202476	90.11	99.05	93.51	89.56	72.61	95.18
10134	NM_001256447,NM_001139457,NM_005745,NM_001139441	90.1	97.74	98.51	94.35	97.78	92.65
84232	NM_032272	90.02	83.81	73.45	96.46	66.15	69.17
9296	NM_001198909,NM_004231	89.97	89.38	84.18	103.72	91.26	73.66
90411	NM_001171507,NM_001171510,NM_139279,NM_001171509,NM_001171506,NM_001171511,NM_001171508	89.95	101.39	99.95	91.23	96.45	105.13
10969	NM_001159936,NM_006824	89.69	56.8	93.67	53.43	120.33	52.81
5347	NM_005030	89.56	69.17	82.35	73.36	63.21	64.94
57819	NM_021177	89.5	74.69	81.61	77.25	79.97	66.75
4729	NM_021074	89.43	91.87	92.47	84.07	93.62	96.83
8668	NM_003757	89.31	75.49	80.79	80.17	90.8	72.41
27069	NM_014394	89.27	83.64	83.52	79.2	75.89	85.22
83871	NM_001144942,NM_001256277,NM_001144943,NM_001256278,NM_001142625,NM_031934,NM_001142624,NM_001256276	89.19	72.38	70.35	76.38	59.74	54.38
439921	NM_001008529,NM_198530,NM_001008528	89.11	87.8	91.09	97.58	95.48	90.15
8073	NM_001195101,NM_001195100,NM_080391	89.02	96.3	97.37	88.94	111.96	91.75
5917	NM_002887	88.94	72	90.72	64.98	98.04	73.93
7430	NM_001111077,NM_003379	88.93	81.52	88.28	83.03	106.79	83.84
1457	NM_177560,NM_001895,NM_177559	88.92	83.43	92.03	81.22	94.9	87.74
1452	NM_001892,NM_001271741,NM_001025105,NM_001271742	88.89	77.2	77.31	78.21	75.3	71.35
55011	NM_017916	88.79	104.77	99.09	111.45	100	104.22
1894	NM_001258316,NM_001258315,NM_018098	88.76	78.22	87.77	74.25	78.81	71.11
1490	NM_001901	88.75	204.78	240.28	80.86	352.8	294.89
581	NM_001291431,NM_138764,NM_004324,NM_138761,NM_001291430,NM_138763,NM_001291429,NM_001291428	88.72	75.36	76.5	76.1	73.69	73.03
5269	NM_001195291,NM_001271823,NM_001297700,NM_004568,NM_001271825,NM_001297699,NM_001271822,NM_001271824	88.6	104.83	87.66	102.53	79.01	100.47
2783	NM_005273	88.35	99.24	87.33	105.81	97.01	97.84
60481	NM_001301856,NM_001242830,NM_021814,NM_001242831,NM_001242828	88.26	99.05	103.76	86.13	109.94	104.44
1654	NM_001356,NM_001193417,NM_001193416	88.25	70.9	78.13	71.31	79.74	74.75
7555	NM_001127193,NM_001127192,NM_001127195,NM_001127194,NM_001127196,NM_003418	88.21	77.53	84.28	74.04	78.44	75.45
513	NM_001687,NM_001001975	88.2	115.24	110.27	89.29	123.09	112.55
4170	NM_182763,NM_001197320,NM_021960	88.12	79.61	73.9	76.16	58.9	75.59
6742	NM_003143,NM_001256513,NM_001256512,NM_001256511,NM_001256510	87.93	75.93	84.69	66.66	74.04	73.07
10961	NM_006817,NM_001034025	87.88	81.98	86.26	87.23	73.78	78.04
9403	NM_004261,NM_203341	87.8	92.08	85.6	89.25	83.55	86.49
1398	NM_005206,NM_016823	87.77	71.01	80.14	75.68	89.04	79.02
81611	NM_001280559,NM_001280560,NM_030920,NM_001136479,NM_001136478	87.77	77.13	76.59	72.53	56.84	62.73
8904	NM_152925,NM_001198863,NM_152927,NM_003915,NM_152926,NM_152928	87.75	88.44	91.22	100.19	104.11	99.42
5217	NM_002628,NM_053024	87.72	80.7	88.5	80.07	67.08	66.84
51582	NM_001301668,NM_015878,NM_148174	87.69	78.42	88.99	70.49	82.63	74.72
204	NM_001625,NM_001319142,NM_001199199,NM_001319140,NM_001319143,NM_001319139,NM_013411,NM_001319141	87.63	85.03	82.46	83.14	86.75	83.06
1265	NM_001303499,NM_004368,NM_001303501,NM_201277	87.57	102.14	109.97	98.7	123.57	106.58
112464	NM_145040	87.52	82.03	53.55	86.35	30.8	45.07
2130	NM_001163287,NM_013986,NM_005243,NM_001163286,NM_001163285	87.43	65.15	81.05	72.14	71.48	65.01
9221	NM_001284389,NM_004741,NM_001284388	87.43	57	77.39	54.53	78.64	55.88
5710	NM_002810	87.39	78.24	78.17	82.47	85.04	70.67
285704	NM_001012761	87.36	62.26	80.47	56.14	59.23	61.69
57062	NM_020414	87.23	89.02	96.14	93.3	102.34	92.23
6464	NM_183001,NM_003029,NM_001130040,NM_001202859,NM_001130041	87.11	76.01	79.23	101.58	95.68	74.23
10535	NM_006397	87.03	70.71	68.22	71.09	54.2	49.93
1019	NM_000075	87.01	69.54	68.01	81.13	52.35	62.89
207	NM_001014431,NM_001014432,NM_005163	86.98	76.29	74.07	89.26	69.66	61.04
59286	NM_001048241,NM_024292	86.85	105.49	100.94	93.64	122.01	106.76
9584	NM_001242600,NM_001242599,NM_004902,NM_184234	86.77	76.3	88.72	72.36	76.02	75.93
4176	NM_182776,NM_005916,NM_001278595	86.71	71.43	74.5	69.58	54.07	61.45
3856	NM_001256293,NM_001256282,NM_002273	86.51	84.39	64.26	99.32	61.52	79.83
5872	NM_001272038,NM_002870	86.5	93.63	77.1	111.71	69.7	74.41
55884	NM_001278557,NM_001278558,NM_018639	86.45	63.3	61.13	69.09	42.92	59.45
9804	NM_014765	85.99	88.26	90.57	82.08	101.07	99.06
3855	NM_005556	85.99	103.1	99.6	82.79	96.89	113.86
10211	NM_001318875,NM_005803	85.88	75.13	87.37	84.31	89.33	84.9
6880	NM_003187,NM_001015892	85.85	56.94	59.07	67.1	55.63	48.06
6301	NM_006513	85.8	96.45	90.81	82.87	109.15	91.82
6675	NM_003115	85.79	64.21	83.17	58.74	64.72	59.85
1209	NM_001282175,NM_001294,NM_001282176	85.52	80.36	79.76	89.18	109.09	83.56
2617	NM_002047,NM_001316772	85.51	83.32	84.25	73.96	87.72	84.32
93974	NM_178190,NM_016311,NM_178191	85.49	90.28	87.83	92.29	92.12	73.55
983	NM_001170406,NM_001786,NM_033379,NM_001170407	85.38	82.46	91.17	65.17	74.41	82.95
11171	NM_007178	85.07	66	81.3	60.95	93.84	66.55
372	NM_001655,NM_001142281	85.03	89.66	86.63	87.14	97.83	101.73
2971	NM_002097	85	70.69	68.75	80.79	69.26	66.22
1535	NM_000101	85	97.9	74.81	121.95	66.27	67.89
29058	NM_001009924,NM_001009925,NM_001009923,NM_014145	84.96	92.42	90.06	95.11	99.04	98.81
5162	NM_001315536,NM_000925,NM_001173468	84.96	85.39	75.16	87.09	74.36	80.87
3437	NM_001031683,NM_001549,NM_001289759,NM_001289758	84.89	82.95	55.08	84.56	25	55.5
79073	NM_024092	84.89	85.62	104.76	71.79	106.23	95.83
6747	NM_007107,NM_001308197,NM_001308204,NM_001308205	84.83	78.41	103.21	57.42	89.17	80.68
6923	NM_007108,NM_207013	84.8	105.89	110.12	108.6	113.48	115.97
8971	NM_006026	84.78	100.64	89.4	125.13	131.15	86.36
3703	NM_152713,NM_001278504,NM_001278503	84.69	69.48	74.59	71.02	62.59	70.38
5062	NM_002577	84.63	60.68	71.71	66.65	62.53	58.08
55536	NM_001127371,NM_018719,NM_001127370	84.52	98.23	98.72	80.83	88.62	93.9
1650	NM_005216	84.2	86.03	83.55	81.12	78.15	81.5
28974	NM_014047	84.17	94.02	102.62	89.86	108.56	100.13
9697	NM_012288	84.14	63.49	86.32	61.73	92.69	68.47
6184	NM_002950	84.07	78.8	75.14	73.25	67.01	83.8
79036	NM_001171948,NM_024069,NM_001171949	84.01	82.47	83.4	86.69	98.03	84.93
6626	NM_004596	84.01	83.8	77.62	98.93	74.86	63.37
23645	NM_014330	83.98	71.6	72.5	73.66	57.58	55.11
1665	NM_001358	83.67	64.83	82.69	64.96	76.09	62.74
55970	NM_018841	83.51	69.66	79.85	63.26	63.61	72.09
6472	NM_001166358,NM_005412,NM_001166357,NM_001166359,NM_001166356	83.4	67.71	66.66	73.95	55.81	60.34
51031	NM_016080	83.4	78.76	73.08	86.67	61.37	76.66
56647	NM_016567,NM_078469,NM_078468	83.33	63.94	72.62	56.63	69.06	55.13
3030	NM_000182	83.3	93.42	91.7	87.4	105.48	96.77
6881	NM_006284	82.6	92.04	99.29	98.06	120.62	91.53
64853	NM_022831	82.57	68	60	69.13	50.39	57.64
29089	NM_001310326,NM_014176	82.55	77.57	90.6	66.33	84.27	73.03
3133	NM_005516	82.52	127.21	101.47	122.44	110.8	141.13
10471	NM_001185181,NM_014260,NM_001265595,NM_001265596	82.46	80.78	95.42	80.78	105.44	82.05
5358	NM_001282337,NM_001172335,NM_001282338,NM_005032,NM_001136025	82.41	70.65	68.59	74.26	51.62	62.75
10226	NM_001164189,NM_001164194,NM_005817	82.37	108.26	91.94	108.54	100.58	99.53
151011	NM_178584,NM_144710	81.84	106.16	101.34	95.98	110.59	113.36
51094	NM_001290629,NM_015999,NM_001290553,NM_001290557	81.64	82.59	75.32	82.54	85.98	84.89
6734	NM_001177842,NM_003139	81.51	68.4	66.69	68.38	54.75	65.18
5908	NM_015646,NM_001251918,NM_001251922,NM_001251921,NM_001251917,NM_001010942	81.39	78.62	81.41	71.3	73.1	75.69
311	NM_001278408,NM_145869,NM_001278409,NM_145868,NM_001278407,NM_001157	81.33	91.67	75.68	118.88	76.54	89.58
10618	NM_001206840,NM_006464,NM_001206841,NM_001206844	81.3	77.11	85.64	82.84	84.48	83.37
9445	NM_021999	81.08	99.83	88.36	102.26	89.95	94.75
3735	NM_001130089,NM_005548	81.04	57.28	62.34	59.62	61.42	56.03
9775	NM_014740	80.96	71.73	72.05	73.95	76.42	69.86
10951	NM_006807,NM_001127228	80.94	75.45	80.02	68.86	77.76	68.62
10213	NM_005805	80.93	67.28	78.64	62.27	70.05	63.78
4809	NM_001003796,NM_005008	80.75	72.84	87.79	71.8	90.06	78.73
7262	NM_003311	80.7	79.39	70.61	88.53	53.63	55.97
11273	NM_145714,NM_007245,NM_148414,NM_017492,NM_001308230,NM_148415,NM_148416	80.54	77.21	70.77	85.62	62.25	70.02
2931	NM_019884	80.53	69.47	70.77	76.03	70.61	59
1892	NM_004092	80.5	67.01	64.63	80.97	73.71	60.8
7979	NM_006304	80.29	87.14	98.82	68.78	87.42	86.29
3189	NM_012207,NM_021644	80.25	58.79	73.5	60.4	50.89	49.09
51726	NM_016306	80.24	71.82	80.14	56.42	77.53	74.4
170954	NM_001134870,NM_133471	79.98	95.77	84.69	100.25	79.12	90.64
6392	NM_001276506,NM_001276504,NM_003002,NM_001276503	79.96	75.86	73.48	75.71	71.65	71.85
5339	NM_201381,NM_201378,NM_000445,NM_201383,NM_201380,NM_201384,NM_201379,NM_201382	79.83	60.95	70.83	72.64	77.38	50.1
51507	NM_001283035,NM_016407,NM_001283036,NM_001283037	79.83	74.76	69.36	74.35	79.52	68.85
90480	NM_052850	79.8	74.56	74.06	76.03	64.9	59.15
201595	NM_178862	79.74	87.55	86.15	71.26	79.48	96.16
6050	NM_203384,NM_203383,NM_203389,NM_203386,NM_203387,NM_203388,NM_002939,NM_203385	79.72	65.38	53.22	78.15	39.46	47.22
3304	NM_005346	79.63	65.52	79.64	72.46	87.46	72.39
8031	NM_001145261,NM_001145262,NM_005437,NM_001145260,NM_001145263	79.52	79.36	76.79	77.6	82.48	83.94
8531	NM_001145426,NM_003651	79.45	88.69	88.18	84.49	96.89	94.09
4218	NM_005370	79.42	70.33	75.01	76.65	75.8	64.01
142	NM_001618	79.41	63.47	76.41	58.93	69.15	58.16
10980	NM_006833	79.37	70.95	76.88	70.92	70.33	66.42
1786	NM_001318730,NM_001379,NM_001130823,NM_001318731	79.25	53.64	68.38	55.91	52.18	49.34
84321	NM_032361	79.21	63.37	65.21	65.33	63.04	54.66
3397	NM_181353,NM_002165	79.19	77.2	76.82	86.76	111.66	86.31
488	NM_170665,NM_001681	79.1	56.35	66.2	62.72	57.81	61.97
10474	NM_006354,NM_001278270,NM_133480	79.07	80.21	73.43	91.25	78.44	72.16
7323	NM_181890,NM_181893,NM_181891,NM_181892,NM_181887,NM_181886,NM_003340,NM_181889,NM_181888,NM_001300795	79.04	71.95	75.27	75.49	70.31	69.29
6396	NM_001278946,NM_030673,NM_001136026,NM_001136232,NM_183352	78.91	77.88	69.53	75.49	72.8	71.69
51107	NM_001077628,NM_001243771,NM_001243772,NM_016022	78.88	68.52	67.94	74.07	57.95	66.94
10527	NM_006391	78.84	68.05	78.76	62.19	73.08	69.39
10455	NM_001166010,NM_206836,NM_006117	78.83	83.44	80.92	76.07	81.22	76.04
54206	NM_018948	78.79	170.77	94.78	177.43	187.13	242.46
29101	NM_014188	78.72	67	70.86	72.33	71.23	60.96
6510	NM_001145145,NM_001145144,NM_005628	78.7	61.43	71.83	61.94	76.24	59.01
10953	NM_006809	78.59	58.96	64.39	55.99	54.51	49.21
7756	NM_003457,NM_001098507,NM_001032293	78.49	72.69	75.19	60.56	62.4	66.6
7408	NM_003370	78.48	100.07	92.75	94.08	98.6	91.1
8125	NM_006305	78.37	67.83	81.39	64.01	66.17	61.65
3916	NM_005561	78.32	78.26	78.85	82.61	84.84	89.43
10787	NM_205842,NM_013436	78.24	68.89	65.98	71.21	47.79	61.38
30968	NM_001287033,NM_013442,NM_001287031,NM_001287032	78.23	58.22	65.01	66.06	51.59	48.31
51035	NM_001286077,NM_015853,NM_001286078	78.09	84.79	90.24	87.69	98.54	86.16
2746	NM_001318900,NM_001318904,NM_001318902,NM_001318906,NM_001318901,NM_005271,NM_001318905	78.05	70.59	66.12	76.16	54.55	65.33
55041	NM_001309452,NM_017958,NM_001267068,NM_001267067,NM_001309451,NM_001100623,NM_001267066,NM_001267062,NM_001267063,NM_001267065,NM_001309448,NM_001267064,NM_001309450	77.98	75.47	76.57	71.81	82.03	85.17
54407	NM_001307936,NM_018976	77.93	74.13	65.27	84.65	78.09	77.06
1174	NM_001283	77.9	86.1	76.53	85.41	70.55	84.26
6182	NM_002949	77.85	59.13	73.93	55.74	64.36	55.75
7265	NM_001282500,NM_003314	77.79	75.65	83.24	73.5	89.94	80.19
10539	NM_001199868,NM_006541	77.78	76.62	80.79	66.63	72.41	67.48
10492	NM_001159676,NM_006372,NM_001159673,NM_001159677,NM_001253771,NM_001159674,NM_001159675	77.73	54.74	65.12	57.26	58.39	46.85
47	NM_001096,NM_198830,NM_001303274,NM_001303275	77.72	81.15	69.66	83.36	61.92	76.11
51228	NM_016433	77.72	69.07	66.56	65.82	56.29	59.63
191	NM_000687,NM_001161766	77.63	65.43	65.76	66.4	64.22	57.85
1978	NM_004095	77.63	77.58	77.18	65.17	73.75	71.58
7037	NM_003234,NM_001313965,NM_001128148,NM_001313966	77.59	57.91	62.21	52.02	56.08	65.62
54732	NM_017510	77.51	86.99	83.46	71.16	83.94	90.76
5425	NM_001127218,NM_001256879,NM_006230	77.39	71.48	80.3	65.65	83.27	71.45
26017	NM_014077	77.32	79.17	84.3	75.37	82.93	79.64
6430	NM_001039465,NM_001320214,NM_006925	77.23	62.55	79.92	59.32	63.56	62.93
64834	NM_001256401,NM_001256402,NM_022821,NM_001256399	77.19	71.18	82.33	66.15	98.12	70.39
1315	NM_001144062,NM_016451,NM_001144061	77.08	75.25	66.67	74.48	68.99	71.56
10112	NM_005733	76.77	52.63	56.08	63.3	42.45	45.99
10657	NM_001271878,NM_006559	76.76	76.61	75.14	79.84	72.34	72.25
10212	NM_005804	76.58	51.73	74.65	46.43	57.48	50.73
4713	NM_004146	76.57	82.09	75.05	75.77	71.85	75.3
5709	NM_002809	76.48	67.2	78.35	67.09	96.12	69.13
5527	NM_178587,NM_001161726,NM_178586,NM_001161725,NM_002719	76.48	72.06	76.15	67.2	74.5	65.39
5018	NM_005015	76.42	79.77	81.03	84.11	84.34	90.57
83460	NM_001014764,NM_031298	76.38	64.54	75.28	61.68	72.29	61.33
10409	NM_006317,NM_001271606	76.3	92.84	95.13	86.67	118.54	85.81
55651	NM_001034833,NM_017838	76.28	65.11	69.7	60.21	70.32	56.28
57179	NM_001079684,NM_001287335,NM_020444,NM_001079685,NM_001287336	76.26	77.57	68.94	82.26	73.53	78.9
11335	NM_016587,NM_007276	76.24	70.6	77.03	68.65	67.64	70.65
84335	NM_001098632,NM_001278160,NM_001278159,NM_032375,NM_001098633	76.23	69.82	65.49	76.9	52.28	62.98
10456	NM_001018837,NM_006118	76.22	57.78	58.79	61.09	47.22	53.89
22826	NM_014280	76.16	67.47	68.13	71.87	62.07	64.36
51330	NM_016639	75.76	61.85	80.55	46.53	59.28	59.05
8560	NM_003676	75.7	73.23	73.56	70.06	60.1	67.05
8826	NM_003870	75.62	68.9	61.93	79.09	61.46	65.99
10318	NM_001258455,NM_001252386,NM_001252392,NM_001252390,NM_001258454,NM_001252385,NM_001252391,NM_001258456,NM_001252393,NM_006058	75.58	120.64	81.36	134.3	101.57	112.79
994	NM_001287517,NM_001287518,NM_001287524,NM_001287519,NM_021873,NM_001287522,NM_004358,NM_001287520,NM_021872,NM_001287516	75.56	69.95	68.56	80.07	67.5	60.18
4191	NM_001282404,NM_005918,NM_001282403	75.51	83.83	83.73	87.96	93.06	90.39
1627	NM_080881,NM_004395	75.4	74.27	81.05	77.67	68.28	68.56
9918	NM_014865	75.4	69.87	73.91	70.66	74.1	64.46
4707	NM_004545	75.31	85.35	89.98	83.2	79.59	76.65
57153	NM_020428,NM_001145056	75.29	82.99	78.27	89.05	81.97	85.03
51079	NM_015965	75.28	78.15	72.74	84.57	52.18	61.02
8301	NM_007166,NM_001206946,NM_001206947,NM_001008660	75.27	88.13	89.39	77.02	102.78	102.45
9188	NM_001256910,NM_004728	75.26	46.7	66.78	41.64	59	47.13
25792	NM_001131015,NM_001257976,NM_012127,NM_001131016,NM_001257975,NM_001131018,NM_001131017	75.18	55.47	54.09	68.16	53.84	46.6
2237	NM_004111	75.15	63.33	73.49	55.1	55.79	59.02
283899	NM_001304562,NM_001304563,NM_173618	75.06	69.76	63.71	69.57	55.35	54.74
94239	NM_012412,NM_201516,NM_201517,NM_201436,NM_138635	75.02	72.12	78.8	63.76	82.97	74.91
10430	NM_032635,NM_001242597,NM_001242598	74.97	68.83	65.89	56.9	67.67	66.59
1718	NM_014762	74.92	114.55	107.55	92.28	140.38	131.47
5720	NM_006263,NM_001281529,NM_176783,NM_001281528	74.88	75.98	72.51	88.95	76.55	71.23
8872	NM_006023	74.84	66.21	73.83	63.13	74.97	62.53
80097	NM_025029	74.84	74.46	66.62	85.79	55.09	49.95
10952	NM_006808	74.77	72.11	78.79	65.03	86.82	71.65
10552	NM_006409,NM_001190996	74.64	68.02	68.8	66.62	76.86	67.3
51012	NM_016045,NM_001256403	74.56	67.04	73.88	65.87	68.05	69.35
9787	NM_001146015,NM_014750	74.5	65.39	75.96	59.58	71.94	59.62
22827	NM_078480,NM_001271098,NM_014281,NM_001271099,NM_001136033,NM_001271097,NM_001271096,NM_001271100	74.47	65.62	70.85	63.14	71.44	65.21
57129	NM_177988,NM_020409	74.44	55.56	68.62	51.17	62.84	52.01
9553	NM_145330,NM_004891	74.38	79.18	71.89	60.36	84.9	78.38
9601	NM_004911	74.3	78.69	85.78	67.49	81.85	85.21
10921	NM_001286627,NM_001286625,NM_080594,NM_001286626,NM_006711	74.27	60.37	69.44	64.85	71.12	59.99
6605	NM_003079	74.15	66.64	63.5	69.69	54.5	58.34
522	NM_001003697,NM_001685,NM_001003696,NM_001320266,NM_001003701,NM_001320267,NM_001003703	74.13	82.69	84.43	76.78	75.58	76.28
9446	NM_001191003,NM_004832,NM_001191002	74.11	88.06	70.89	76.7	51.68	71.73
51604	NM_015937,NM_001184729,NM_001184728,NM_001184730	74.01	86.04	74.67	87.58	83.42	85.66
23196	NM_001286723,NM_001286722,NM_001286724,NM_014612	73.98	60.78	60.45	65	52.06	52.59
54976	NM_001258429,NM_001039140,NM_001258430	73.97	69.13	89.69	63.73	116.38	76.7
5440	NM_005034	73.88	75.2	81.8	56.99	70.07	66.31
4677	NM_004539	73.76	56.84	66.73	59.56	66.27	54.35
7317	NM_003334,NM_153280	73.72	72.81	77.19	77.84	92.61	78.86
128866	NM_176812	73.66	93.74	86.52	96.37	86.46	80.35
29979	NM_053067,NM_013438	73.65	66.11	70.47	63.56	66.94	66.26
51629	NM_016016,NM_001143780	73.58	75.11	90.19	75.3	117.39	83.62
51652	NM_016079,NM_001193517,NM_001005753	73.54	59.3	54.74	63.79	45.72	56.93
1969	NM_004431	73.48	67.44	82.43	67.72	87.19	66.58
51699	NM_001282151,NM_001282150,NM_016226,NM_057180	73.24	79.56	81.77	78.26	81.3	80.88
64979	NM_032479	73.09	61.05	66.4	67.67	57.83	59.36
7384	NM_003365	73.01	82.56	82.75	85.89	85.4	79.34
23741	NM_014335	72.99	72.02	78.34	72.35	82.44	71.46
22818	NM_016057,NM_001271735,NM_001271734,NM_001271736	72.88	76.87	74.9	73.06	81.03	81.61
7266	NM_003315,NM_001144766	72.85	65.83	69.19	66.27	59.37	65.68
6426	NM_001078166,NM_006924	72.78	54.91	76.23	50.09	60.09	50.84
439	NM_004317	72.73	74.28	66.45	74.83	65.04	68.48
6382	NM_002997,NM_001006946	72.67	43.67	58.39	45.87	43.27	39.13
25996	NM_015523	72.61	82.64	83.35	73.72	74.85	83.43
9352	NM_004786	72.58	69.47	67.58	70.55	65.62	69.58
11198	NM_007192	72.56	52.04	59.6	53.39	45.77	46.6
9133	NM_004701	72.28	65.41	64.35	69.5	50.07	47.83
5721	NM_002818	72.21	57.38	65.62	67.68	69.83	47.6
10768	NM_001242674,NM_006621,NM_001242673,NM_001242676,NM_001242675	72.08	98.59	100.18	94.16	136.6	114.02
9703	NM_014680	72.02	51.41	60.67	60	61.49	52.57
1739	NM_004087,NM_001204387,NM_001098424,NM_001204386,NM_001204388,NM_001290983	71.96	68.42	83.9	68.13	91.36	73.56
22916	NM_007362,NM_001308036,NM_001042540	71.77	68.88	78.15	64.17	79.03	70.73
6046	NM_005104,NM_001199456,NM_001291986,NM_001113182,NM_001199455	71.76	62.43	64.43	65.21	63.45	61.16
6238	NM_001042576,NM_004587	71.75	77.2	80.6	83.57	90.09	77.2
55723	NM_018154	71.61	64.74	59.6	69.33	52.31	63.51
84930	NM_001172303,NM_001320756,NM_032844,NM_001320757,NM_001172304	71.46	60.77	68.47	60.35	52.46	54.81
11338	NM_007279,NM_001012478	71.43	64.73	57.34	58.98	38.41	52.15
29	NM_001282149,NM_001159746,NM_001092,NM_021962,NM_001256847	71.42	75.62	65.44	88.99	62.73	66.36
9793	NM_001008938,NM_014756	71.42	59.87	58.91	66.16	55.43	54.84
6389	NM_001294332,NM_004168	71.35	64.25	68.64	74.64	80.73	68.2
25804	NM_001252129,NM_012321	71.31	82.69	73.6	71.72	73.15	70.25
55299	NM_018321	71.24	51.61	71.97	44.11	52.41	53.44
25824	NM_012094,NM_181651,NM_181652	71.1	109.63	82.1	112.18	92.67	106.57
5984	NM_002916,NM_181573	71.08	57.92	71.53	55.69	56.61	55.91
1207	NM_001311199,NM_001293,NM_001311201,NM_001311200,NM_001311202	71.06	73.69	70.34	71.54	68.58	66.53
11222	NM_007208	71.05	53.21	64.4	47.1	50.04	49.09
79053	NM_001007027,NM_024079	71.01	51.34	61.99	51.88	47.97	48.12
11282	NM_054013,NM_014275	70.97	95.83	74.9	104.11	78.7	102.44
4522	NM_005956	70.97	60.08	62.53	59.02	49.51	65.06
8520	NM_003642	70.97	55.77	70.45	51.19	62.7	52.46
56731	NM_020062	70.96	63.16	55.38	83.97	51.75	45.2
5905	NM_002883,NM_001278651,NM_001317930	70.85	57.18	66.08	54.55	61.8	54.6
2810	NM_006142	70.83	64.35	55.6	58.13	38.98	51.6
6709	NM_001130438,NM_003127,NM_001195532	70.82	51.79	57.81	56.66	66.11	56.57
11316	NM_199442,NM_007263,NM_199444	70.75	75.11	72.5	84.17	84.44	66.73
22803	NM_001317960,NM_012255	70.74	66.81	76.74	65.86	74.16	69.6
9833	NM_001256690,NM_001256691,NM_001256685,NM_001256687,NM_001256692,NM_014791,NM_001256688,NM_001256689,NM_001256693	70.61	52.71	67.85	56.75	51.55	48.42
9538	NM_004879,NM_001290135	70.54	51.19	56.68	50.43	48.34	49.84
60626	NM_021932,NM_001286134	70.45	56.4	68.76	59.48	68.9	59.19
51287	NM_016565	70.42	53.28	69.23	53.76	61.34	50.17
89891	NM_052844	70.42	68.03	63.31	70.68	62	53.59
976	NM_001025160,NM_078481,NM_001784	70.37	75.03	67.77	78.79	61.78	72.09
29086	NM_014173,NM_001288757,NM_001033549,NM_001288756	70.37	66.9	65.03	67.22	65.62	58.9
7392	NM_003367,NM_207291	70.36	78.87	64.72	91.06	52.01	65.09
5226	NM_002631,NM_001304451,NM_001304452	70.36	69.69	68.03	77.93	73.97	63.56
7818	NM_004632,NM_001199850,NM_001199851,NM_033657,NM_001199849	70.33	60.77	71.36	56.98	89.2	69.88
9260	NM_213636,NM_203352,NM_005451	70.23	69.74	65.57	75.79	56.87	53.43
51522	NM_016462,NM_001165258	70.23	66.72	61.71	72.03	66.46	57.2
3843	NM_002271	70.15	53.01	60.25	52.41	49.2	48.55
4716	NM_004548	70	67.83	73.42	82.46	80.39	62.99
10653	NM_001166103,NM_021102	70	80.08	65.18	89.99	46.07	64.7
7030	NM_006521,NM_001282142	69.99	73.19	64.76	72.43	65.7	68.11
2539	NM_001042351,NM_000402	69.99	113.31	120.32	141.21	185.31	146.52
400916	NM_001301339,NM_213720	69.92	93	90.09	75.25	87.81	88.63
7332	NM_001256355,NM_001256356,NM_003347	69.9	66.36	65.6	66.38	63.37	66.36
23788	NM_001317231,NM_001317232,NM_001317233,NM_014342	69.9	61.91	59.95	63.84	54.92	60.03
55256	NM_018269,NM_001306077	69.83	42.84	36.5	52.42	28.05	25.85
5935	NM_006743	69.78	52.05	50.97	50.64	40.38	44.5
9351	NM_001130012,NM_001252075,NM_004785,NM_001252073,NM_001252076	69.78	53.63	47.57	71.03	37.93	41.47
2629	NM_001171811,NM_001005742,NM_000157,NM_001171812,NM_001005741	69.78	57.06	60	74.02	61.06	61.71
5713	NM_002811	69.75	68.57	72.14	63.36	69.18	69.63
10096	NM_005721,NM_001277140	69.69	64.32	69.36	61.53	55.79	59.14
92140	NM_178812	69.59	71.43	75.06	68.57	76.58	76.16
22938	NM_001318844,NM_012245	69.56	62.42	66	64.4	59.95	63.22
4714	NM_001284368,NM_001284367,NM_005004	69.46	63.57	56.28	60.02	52.65	50.82
29959	NM_013392	69.45	56.3	48.27	64.25	38.13	43.54
27249	NM_015702	69.38	69.9	77.26	57.33	75.37	72.52
80790	NM_030629,NM_198390	69.37	82.35	96.97	74.04	109.84	97.09
6732	NM_003137	69.36	56.65	59.73	53.81	49.53	51.37
29920	NM_001271681,NM_013328	69.33	69.2	62.04	74.56	56.26	65.42
23478	NM_001271918,NM_001271921,NM_001271922,NM_001271919,NM_001271920,NM_014300	69.24	69.21	67.81	68.67	63.86	73.61
8907	NM_001130524,NM_032493	69.22	66.48	65.5	63.73	68.83	62.96
2012	NM_001423	69.22	94.46	100.85	98.87	131.82	102.18
9556	NM_004894,NM_001127393	69.08	75.23	69.98	64.65	71.21	74.64
56681	NM_020150,NM_001142648	69.06	65.46	63.36	63.41	69.12	65.68
2193	NM_004461	69.04	53.59	59.2	51.64	55.84	52.31
746	NM_014206	68.96	74.45	64.45	70.57	56.13	69.52
1431	NM_004077	68.9	55.39	62.88	57.51	66.47	55.25
3930	NM_194442,NM_002296	68.87	65	67.95	59.79	62.84	63.47
5092	NM_000281,NM_001289797	68.85	50.68	38.58	52.52	25.77	32.26
64430	NM_022495	68.71	60.18	65.97	61.25	65.43	54.22
64951	NM_032014	68.62	66.76	64.2	65.21	71.27	65.95
9322	NM_001288963,NM_004240,NM_001288962	68.53	78.52	74.61	78.62	81.16	78.12
10286	NM_005872	68.51	51.59	54.85	53.68	43.45	49.92
81688	NM_030939	68.43	63.15	59.25	63.2	55.6	57.42
10419	NM_001039619,NM_006109,NM_001282953,NM_001282954,NM_001282955,NM_001282956	68.38	53.19	66.23	50.63	74.47	57.78
3065	NM_004964	68.19	65.86	71.8	72.13	74.06	66.16
116138	NM_057161	68.19	59.61	57.79	64.7	56.79	56.8
51321	NM_001289056,NM_001033574,NM_001033571,NM_001033569,NM_001033572,NM_001033570,NM_016627,NM_001289054	68.18	70.72	62.86	84.48	83.09	76.21
10628	NM_006472,NM_001313972	68.16	160.62	67.18	216.6	131.67	234.04
1983	NM_001969,NM_183004	68.11	56.97	60.26	54.21	50.25	54.13
9219	NM_004739	68.09	50.06	56.41	54.78	46.05	46.56
65264	NM_023079	68.06	58.82	58.47	61.21	46.09	58.27
6513	NM_006516	67.86	76.26	72.95	85.99	127.37	81.12
5436	NM_002696	67.78	50.76	49.44	56.31	42.36	42.98
5747	NM_001316342,NM_001199649,NM_005607,NM_153831	67.69	72.52	70.57	78.01	79.81	76.14
54107	NM_017443,NM_001278255	67.62	47.1	63.74	44.78	50.6	46.58
890	NM_001237	67.57	52.89	59.18	46.95	43.08	43.51
9158	NM_004214,NM_198897	67.55	71.24	78.96	68.26	90.54	66.63
55699	NM_018060	67.49	57.76	59.1	66.19	65.26	55.89
521	NM_007100	67.48	78.3	70.13	65.73	57.61	60.58
7532	NM_012479	67.45	63.27	65.67	62.13	68.13	64.43
5719	NM_175932,NM_002817	67.39	58.78	73.54	55.15	77.22	65.01
84908	NM_032822	67.34	42.18	47.02	40.5	29.07	35.15
51593	NM_015908,NM_001128852,NM_001128854,NM_001128853	67.33	49.53	71.91	49.93	65.01	41.02
6723	NM_003132	67.23	37.09	42.01	33.71	37.14	31.77
51253	NM_016491	66.99	55.44	55.09	56.95	56.33	52.14
9768	NM_014736,NM_001029989	66.98	51.76	57.05	49.73	43.37	43.81
26003	NM_001201428,NM_015530	66.97	78.42	74.04	69.87	77.27	83.43
9261	NM_032960,NM_004759	66.95	64.96	69.16	63.14	83.69	66.24
7922	NM_006979,NM_001077516,NM_001288777	66.92	74.24	72.23	67.9	70.61	78.1
6879	NM_005642	66.91	63.35	78.05	65.57	77.06	68.04
55173	NM_018141	66.76	62.74	72.03	62.04	72.9	63.54
3654	NM_001025242,NM_001025243,NM_001569	66.7	47.29	48.98	49.72	35.99	38.9
23367	NM_015315	66.64	54.25	62.76	52.11	50.7	52.8
4676	NM_005969	66.38	59.12	62.66	59.06	58.04	55.15
27131	NM_152227,NM_014426,NM_001282454	66.27	56.3	60.24	57.05	43.2	52.35
6449	NM_003021	66.2	56.58	65.09	50.89	79.23	60.96
4696	NM_004542	66.18	85.27	76.14	80.33	74.94	65.69
10121	NM_005736	66.11	68.53	70.39	65.87	69.94	70.46
132299	NM_001286774,NM_001286773,NM_152398,NM_001014446	66.09	83.32	73.56	75.05	53.8	70.56
51727	NM_001136140,NM_016308	66.03	50.58	48.94	55.97	30.57	41.81
1912	NM_198040,NM_004427	65.99	81.78	69.11	83.73	76.37	76.8
83638	NM_031450,NM_001135635	65.94	59.64	60.22	78.29	56.39	46.48
55004	NM_017907	65.93	73.51	76.6	67.66	76.66	80.42
79180	NM_024329	65.8	108.64	85.28	99.45	98.4	95.38
6780	NM_001319135,NM_001319134,NM_017452,NM_004602,NM_001037328,NM_017453,NM_017454	65.79	63.18	60.21	69.85	66.46	62.86
26135	NM_001018067,NM_015640,NM_001018069,NM_001018068	65.63	53.64	67.58	48.64	65.24	52.33
2017	NM_005231,NM_001184740,NM_138565	65.54	58.56	58.77	65.48	49.63	55.47
2806	NM_002080,NM_001286220	65.47	56	64.33	51.43	56.41	55.57
4001	NM_005573,NM_001198557	65.4	52.24	55.56	45.29	32.01	41.15
348235	NM_001100595,NM_182620	65.4	58.15	71.04	55.36	63.12	58.49
4900	NM_006176,NM_001126181	65.08	100.04	133.66	81.44	171.78	107.67
22836	NM_014899	65.05	80.77	88.74	76.87	129.56	101.11
9921	NM_014868	65.02	60.14	63.07	66.93	68.73	57.89
1639	NM_001135041,NM_001190837,NM_001190836,NM_023019,NM_004082,NM_001135040	65	58.16	63.89	62.9	69.23	58.9
4709	NM_001257102,NM_002491	64.95	73.84	83.06	63.31	85.46	73.86
54998	NM_001127229,NM_001127230,NM_017900	64.95	53.04	58.06	52.64	61.58	42.66
26073	NM_001290145,NM_015584	64.91	47.99	49.41	52.55	43.14	40.79
27339	NM_014502	64.88	51.81	68.69	49.64	76.51	56.21
54892	NM_017760,NM_001281933,NM_001281932	64.83	52.41	54.81	54.63	53.17	49.23
121457	NM_201612,NM_153687,NM_201613	64.74	60.07	62.31	51.3	48.71	51.91
7150	NM_003286	64.69	52.99	53.16	60.57	57.58	47.84
7936	NM_002904	64.66	59.58	63.23	64.68	68.23	59.48
2521	NM_001170634,NM_004960,NM_001170937	64.65	60.17	50.81	47.69	28.03	51.9
55233	NM_001317111,NM_018221,NM_001317112,NM_001317110	64.56	53.29	50.44	53.63	36.66	45.52
57222	NM_001031711	64.53	75.62	81.35	77.04	95.66	85.78
7322	NM_003339,NM_181838	64.52	58.14	57.49	55.83	56.51	51.23
9637	NM_005102,NM_001042548	64.48	68.59	63.98	68.37	51.18	68.34
7846	NM_001270399,NM_001270400,NM_006009	64.42	155.07	104.87	122.59	112.96	153.75
116832	NM_052969	64.41	68.02	66.2	58.08	63.12	57.45
116461	NM_052965,NM_001300764,NM_001127394,NM_001300766	64.37	52.03	68.6	42.94	55.87	54.42
2745	NM_002064,NM_001118890,NM_001243659,NM_001243658	64.29	86.02	84.3	92.72	122.35	94.35
51729	NM_016312	64.29	56.71	62.63	60.44	55.92	51.22
5819	NM_002856,NM_001042724	64.22	71.31	57.9	80.18	67.46	65.01
4678	NM_002482,NM_001195193,NM_152298	64.2	51.79	62.05	52.17	44.36	42.15
2314	NM_002018,NM_001256265,NM_001256264	64.08	39.88	41.16	49.1	32.46	33.15
2107	NM_004730,NM_001256302,NM_001282185,NM_001291975,NM_001291974	64.06	48.59	59.85	44.55	59.08	49.62
5782	NM_002835,NM_001131009,NM_001131008	64.04	60.62	60.91	67.44	53.89	59.46
79022	NM_001143843,NM_001143841,NM_024056,NM_001143842	63.98	63.01	65.78	54.4	60.38	62.53
81671	NM_030938	63.88	68.17	71.4	65.05	94.03	71.59
10174	NM_001018003,NM_005775	63.88	53.34	39.78	68.39	28.26	39.16
23480	NM_014302,NM_001012456	63.84	87.73	74.29	81.45	76.11	86.99
10084	NM_001167992,NM_005710,NM_001032382,NM_001032384,NM_001032383,NM_001032381,NM_001167989,NM_144495,NM_001167990	63.82	46.46	45.65	50.55	44.37	40.99
26586	NM_001098525,NM_018204,NM_001286687,NM_001286686	63.8	59.34	64.25	55.47	54.04	57.41
7026	NM_001145155,NM_001145157,NM_021005,NM_001145156	63.66	44.54	61.23	45.35	58.78	44
9961	NM_001293204,NM_017458,NM_005115,NM_001293205	63.61	89.14	64.77	109.83	65.51	92.05
7132	NM_001065	63.55	66.02	57.44	85.94	58.93	65.83
4780	NM_006164,NM_001313901,NM_001145413,NM_001313900,NM_001313902,NM_001313903,NM_001145412,NM_001313904	63.52	59.66	59.42	59.61	63.32	54.91
1653	NM_004939	63.49	53.38	60.13	51.74	50.23	54.09
9230	NM_004218	63.4	68.24	51.43	72.55	34.2	56.96
8539	NM_001142930,NM_001243747,NM_006595,NM_001142931	63.38	51.6	57.9	50.22	55.18	49.53
10006	NM_001178124,NM_001012751,NM_001178116,NM_001178123,NM_005470,NM_001178122,NM_001012750,NM_001178125,NM_001178120,NM_001012752,NM_001178121,NM_001178119	63.38	62.23	60.32	60.14	55.83	58.68
50809	NM_016287	63.3	65.09	73.6	62.8	75.32	65.57
51280	NM_177937,NM_016548	63.25	81.33	73.7	80.68	70.12	85.11
23214	NM_001270940,NM_015171	63.24	44.77	52.13	48.36	51.94	40.45
55573	NM_001282763,NM_001282762,NM_001282765,NM_001282764,NM_017548,NM_001134423,NM_001134422	63.2	52.38	54.54	50.08	62.45	53.12
483	NM_001679	63.19	60.05	64.13	53.13	68.68	61.45
10175	NM_005776	63.12	58.24	65.9	53.23	67.71	63.38
51398	NM_016145	63.08	66.31	59.05	70.11	58.89	61.21
3428	NM_001206567,NM_005531	62.89	86.17	66.13	82.91	48.95	82.41
6992	NM_021959	62.86	60.44	56.76	59.4	51.55	57.08
83443	NM_031287	62.83	62.29	77.3	65.33	89.32	58.87
231	NM_001628	62.78	97.53	87.4	95.65	123.61	144.98
2067	NM_001983,NM_001166049,NM_202001	62.77	68.24	67.32	71.04	72.27	63.73
2108	NM_001127716,NM_000126	62.75	61.47	63.3	57.73	65.32	58.73
29789	NM_001011708,NM_013341	62.72	56.61	61.79	54.63	58.15	52.26
2222	NM_001287748,NM_001287745,NM_001287742,NM_001287747,NM_001287756,NM_001287744,NM_004462,NM_001287749,NM_001287750,NM_001287751,NM_001287743	62.69	110.31	62.03	98.55	66.67	92.87
3028	NM_004493,NM_001037811	62.65	54.52	64.45	54.2	62.5	49.75
767558	NM_001128619	62.61	61.42	59.98	55	73.24	68.11
55854	NM_018471	62.59	56.96	59.4	55.36	62.55	50.01
9550	NM_004888	62.57	69.84	60.63	64.99	65	74.41
55700	NM_018067,NM_001286365,NM_001286366	62.56	62.26	65.11	58.67	70.6	58.52
5528	NM_001270476,NM_006245,NM_180977,NM_180976	62.54	60.09	52.47	64.93	61.32	56.51
29028	NM_014109	62.49	46	59.36	41.45	42.67	46.76
160	NM_014203,NM_130787	62.44	66.57	64.45	74.73	93.15	69.62
1666	NM_001359	62.43	68.71	61.29	68.46	54.1	65.76
6520	NM_001012664,NM_001012662,NM_001013251,NM_002394	62.4	36.24	62.95	37.36	83.88	39.52
5781	NM_080601,NM_002834	62.34	43.75	53.36	42.18	45.88	46.21
9761	NM_001303628,NM_014730,NM_001303627	62.27	52.31	56.77	52.62	54.99	54.69
7329	NM_194259,NM_194261,NM_003345,NM_194260	62.18	60.31	58.29	59.66	60.47	59.28
3835	NM_001256269,NM_007317,NM_001256270	62.15	58.43	60.32	57.18	57.16	50.8
26147	NM_001286843,NM_001286842,NM_015651,NM_001286840,NM_001009936	62.12	41.35	41.56	40.4	23.57	34.22
85236	NM_080593,NM_001312653	62.12	50.36	50.38	66.81	52.14	54.63
80145	NM_001285404,NM_025075,NM_001285387	62.1	53.9	59.36	53.15	45.97	47.61
54623	NM_019088,NM_001256826	62.06	58.7	57.01	62.95	50.11	52.72
5707	NM_002807,NM_001191037	62.01	51.03	62.42	45.95	59.7	50.57
10473	NM_006353	61.99	69.14	67.01	68	58.92	62.26
8453	NM_001198777,NM_001198778,NM_003591,NM_001198779	61.95	50.34	61.84	49.93	60.61	49.51
10067	NM_052837,NM_005698	61.95	51.52	51.28	60.56	57.5	51.38
5434	NM_001316323,NM_001316324,NM_002695	61.75	61.55	65.95	63.44	87.32	63.57
11260	NM_007235	61.71	54.25	52.94	51.12	44.47	49.52
3265	NM_001130442,NM_005343,NM_176795,NM_001318054	61.69	55.78	61.19	53.2	58.1	49.04
9380	NM_012203	61.68	61.72	58.14	71.92	57.46	56.73
55257	NM_018270	61.66	58.4	52.35	72.62	49.01	47.77
10988	NM_006838,NM_001317183,NM_001317182	61.64	51.01	57.24	48.92	52.04	48.33
9987	NM_001207000,NM_031372	61.57	50.68	58.66	38.93	39.1	42.87
100131801	NM_001171155	61.56	52.74	51.54	57.74	38.59	43.16
871	NM_001235,NM_001207014	61.48	34.72	33.47	45	13.29	32.32
1176	NM_001318090,NM_001318093,NM_001002924,NM_001318094,NM_001318091,NM_001284	61.46	71.36	71.03	64.63	75.33	71.95
4779	NM_003204	61.35	59.37	48.31	66.41	47.01	55.18
2150	NM_005242	61.33	62.95	63.69	70.61	83.6	74.94
3297	NM_005526	61.31	65.44	59.55	66.41	64.73	59.76
10949	NM_006805	61.3	60.05	63.75	55.39	54.89	47.75
3376	NM_013417,NM_002161	61.13	46.67	48.72	43.07	44.31	41.67
50854	NM_001040437,NM_001287486,NM_001287485,NM_001287487,NM_001287483,NM_001040438,NM_001287484,NM_001287482,NM_001287488	61.11	67.72	54.3	62.11	41.2	53.32
22943	NM_012242	61.03	56.68	113.92	30.53	213.84	112.31
48	NM_002197,NM_001278352	61.02	58.47	56.61	62.41	61.32	53.23
5704	NM_153001,NM_006503	60.99	49.7	55.25	48.99	53.16	45.38
10899	NM_006694	60.96	49.49	52.61	49.12	49.1	40.33
51495	NM_016395	60.95	59.75	60.92	56.82	59.51	61.68
471	NM_004044	60.95	45.92	49.06	46.09	35.55	45.79
4331	NM_001177963,NM_002431	60.87	59.28	68.85	52.4	65.07	60.93
52	NM_007099,NM_001040649,NM_004300	60.84	57.09	57.81	55.84	55.22	59.89
2593	NM_000156,NM_138924	60.84	71.77	62.79	68.24	60.75	56.72
10602	NM_006449,NM_001270438,NM_001270436,NM_001270437	60.83	67.21	72.29	67.56	102.78	75.52
5870	NM_002869,NM_001243718,NM_198896,NM_001243719	60.82	71.25	61.11	73.46	58.29	67.81
10613	NM_001100626,NM_006459	60.77	47.02	51.43	44.31	42.66	42.67
706	NM_001256531,NM_000714,NM_001256530	60.76	59.6	44.09	67.59	41.56	40.24
6319	NM_005063	60.71	205.7	56.85	224.23	57.49	178.89
23020	NM_014014	60.69	47.73	51.21	54.99	54.36	49.19
4048	NM_001256644,NM_001256643,NM_000895	60.58	93.69	99.76	89.23	129.88	108.88
91283	NM_001198805,NM_080655,NM_001198806,NM_001198807	60.57	47.82	51.65	50.87	35.41	43
1155	NM_001281,NM_001300971	60.46	73.65	63.33	71.86	67.71	71.85
51374	NM_016085,NM_001170795,NM_080592	60.41	58.82	54.54	68.16	48.63	57.06
8892	NM_014239	60.38	63.15	62.78	66.69	66.23	62.95
10960	NM_006816	60.38	64.6	64.06	63.96	64	62.37
382	NM_001663	60.34	57.99	52.98	65.84	53.99	49.67
11007	NM_006848	60.33	84.33	73.34	79.56	88.17	68.79
989	NM_001011553,NM_001242956,NM_001788	60.32	57.46	56.09	53.24	47.02	50.08
54908	NM_017785	60.31	51.63	65.57	43.23	54.08	48.47
5861	NM_004161,NM_015543	60.29	64.96	63.1	59.99	67.61	66.96
6390	NM_003000	60.24	59.06	57.89	58.09	65.1	54.99
10946	NM_006802	60.21	43.45	50.16	42.17	39.4	37.48
10890	NM_016131	60.2	58.67	61.52	58.69	82.97	63.43
26574	NM_012138	60.19	52.42	58.71	50.59	61.56	49.21
8833	NM_003875	60.14	54.13	56.81	48.72	52.24	49.68
23524	NM_016333	60.12	46.67	53.07	54.88	55.57	47.78
3725	NM_002228	60.03	65.19	71.23	59.69	67.73	60.2
310	NM_004034,NM_001156	60.01	54.77	57.31	52.89	56.64	51.79
3992	NM_013402	59.99	70.76	44.78	73.31	31.9	62.28
306	NM_005139	59.94	53.58	40.36	38.44	23.14	56.8
4925	NM_005013	59.89	68.39	64.49	56.33	54.76	63.79
10938	NM_001282445,NM_001282444,NM_006795	59.77	42.62	50.45	49.14	54.31	39.38
6651	NM_032195,NM_138927,NM_001291412,NM_001291411	59.76	50.81	52.32	52.35	46.72	45.27
6434	NM_004593,NM_001243879	59.72	45.12	59.92	41.68	41.37	42.35
54187	NM_018946	59.72	66.75	68.87	66.75	91.28	67.62
26579	NM_001300923,NM_001293294,NM_001293291,NM_001293296,NM_138768,NM_001300924	59.65	60.59	83.49	46.51	79.91	65.76
3995	NM_021727	59.62	66.59	70.45	55.56	68.81	65.66
10525	NM_006389,NM_001130991	59.4	56.36	65.53	43.87	67.52	62.57
481	NM_001677	59.38	78.03	80.49	65.66	118.89	134.78
5970	NM_001243985,NM_001243984,NM_021975,NM_001145138	59.36	58.73	52.28	63.85	55.75	56.7
6629	NM_003092,NM_198220	59.35	55.31	59.25	50.51	53.37	52.77
29074	NM_014161,NM_001318817	59.34	47.28	51.17	49.01	54.1	43.46
4323	NM_004995	59.34	63.65	44.18	68.95	23.35	50.11
10972	NM_006827	59.33	69.43	66.29	62.13	70.49	78.73
8841	NM_003883	59.29	56.68	58.69	61.12	80.15	63.1
6827	NM_003168	59.28	53.38	55.38	54.94	54.2	49.44
79709	NM_024656	59.06	57.75	58.01	61.46	54.75	65.71
9877	NM_014827,NM_001319239,NM_001319238	59.03	67.07	61.3	64.66	58.67	68.01
3833	NM_002263	58.91	50.38	55.22	49.14	53.19	49.65
57136	NM_020531	58.9	60.63	63.38	49.38	71.15	61.8
8673	NM_003761	58.83	57.35	38.74	64.33	27.3	42.4
22985	NM_001164816,NM_001164814,NM_001164817,NM_001164815,NM_014977	58.77	51.55	52.82	53.6	43.29	44.25
55684	NM_001173989,NM_001173988,NM_024718	58.76	48.4	45.69	48.94	41.5	38.04
990	NM_001254	58.72	43.84	55.64	35.26	46.74	46.89
51668	NM_016126,NM_001316935	58.69	55.96	57.02	50.82	50.78	50.89
6767	NM_001278589,NM_003932	58.6	56.43	54.99	64.6	53.95	53.68
11267	NM_001317194,NM_001317193,NM_007241,NM_001317192	58.52	57.93	66.14	54.59	68.11	59.22
2026	NM_001975	58.52	93.88	71.85	101.47	83.55	119.92
23234	NM_015190	58.47	44.21	57.19	39.7	45.03	41.95
10542	NM_006402	58.46	61.01	54.18	54.91	49.23	57.48
27102	NM_014413,NM_001134335	58.44	56.95	53.29	67.59	57.93	51.55
4154	NM_207293,NM_207297,NM_207292,NM_207295,NM_001314057,NM_021038,NM_207296,NM_207294	58.4	50.52	57.21	51.1	51.72	51.16
6455	NM_003025,NM_001199943,NM_001199944	58.38	55.22	53.77	63.59	59.23	54.4
10491	NM_006371	58.28	58.05	55.09	61.9	42.31	55.51
55752	NM_001306147,NM_018243	58.25	48.42	50.65	49.22	45.85	47.27
4702	NM_014222,NM_001318195	58.25	57.23	64.32	63.5	75.2	62.49
30851	NM_014604,NM_001204698	58.22	33.47	25.68	43.71	21.66	22.25
896	NM_001760,NM_001136125,NM_001136017,NM_001136126,NM_001287427,NM_001287434	58.22	59.47	68.02	55.98	81.84	68.11
64960	NM_031280	58.13	48.91	47.88	51.86	39.87	42.37
5859	NM_005051,NM_001272073	58.12	50.71	47.74	62.99	47.27	43.67
113419	NM_144582	58.11	47.92	55.61	48.06	61.25	53.69
9276	NM_004766	58.06	56.46	57.82	58.36	63.84	57.58
9126	NM_005445	57.99	58.79	67.31	52.47	65	60.78
1902	NM_001401,NM_057159	57.97	41.08	56.07	46.9	31.28	40.33
29127	NM_001320003,NM_001126104,NM_001320004,NM_001320001,NM_001320002,NM_001319999,NM_001320005,NM_013277,NM_001126103,NM_001320000,NM_001320006,NM_001320007	57.96	49.49	55.27	48.77	49.06	47.76
9636	NM_005101	57.91	55.33	43.29	58.91	52.83	30.67
23268	NM_015221,NM_001318327,NM_001318326	57.88	53.7	61.77	59.27	57.92	53.44
5524	NM_001271832,NM_178003,NM_021131,NM_001193397,NM_178001,NM_178000	57.84	52.48	47.9	59.7	42.31	50.44
25907	NM_015444	57.8	162.43	73.42	146.86	88.87	153.83
4898	NM_001101662,NM_001242361,NM_002525	57.79	57.49	58.55	58.31	66.9	62.37
54108	NM_017444	57.74	51.28	53.81	49.69	41.34	48.95
5693	NM_001144932,NM_002797,NM_001130725	57.72	52.3	48.57	47.24	42.05	48.07
5110	NM_001252051,NM_005389,NM_001252053,NM_001252050,NM_001252049,NM_001252052	57.72	57.56	62.75	54.64	80.78	61.8
128240	NM_144772	57.67	47.98	53.73	52.21	56.85	43.1
90121	NM_058163	57.63	48.27	50.08	45.7	35.61	44.05
91663	NM_001290191,NM_001020820,NM_138373,NM_001290194,NM_001290190,NM_001020818,NM_001290193,NM_001290192,NM_001290189,NM_001020821,NM_001290188,NM_001020819	57.58	82.68	67.37	84.99	66.85	78.87
7138	NM_001291774,NM_001126133,NM_001126132,NM_003283	57.57	100.49	69.08	85.47	54.01	87.37
4724	NM_001318051,NM_002495	57.57	61.93	57.82	59.3	53.12	68.69
9645	NM_001282668,NM_014632,NM_001282663,NM_001282666,NM_001282664,NM_001282667,NM_001282665	57.49	56.91	62.02	55.74	62.69	58.24
26001	NM_015528,NM_001320358,NM_001320360,NM_001320361,NM_001320359,NM_001320362,NM_001320363,NM_001320364,NM_001320357,NM_001320365,NM_001320356	57.49	55.98	78.54	46.18	85.82	60.91
22839	NM_014902,NM_001042486,NM_183006	57.43	58.57	58.96	64.71	65.08	61.65
6431	NM_006275	57.35	48.44	57.82	44.11	46.05	55.39
57515	NM_020755	57.35	69.36	63.64	68.84	72.22	83.55
1729	NM_005219,NM_001314007,NM_001079812	57.27	52.06	54.97	51.23	54.65	53.92
1605	NM_004393,NM_001177637,NM_001177636,NM_001177638,NM_001177642,NM_001177641,NM_001177634,NM_001177644,NM_001177640,NM_001177635,NM_001177643,NM_001165928,NM_001177639	57.21	60.09	58.53	61.27	73.08	64.53
2124	NM_006495	57.12	55.3	65.06	49.18	49.68	56.9
23	NM_001025091,NM_001090	57.1	45.46	55.91	47.19	56.64	43.26
11235	NM_145859,NM_007217,NM_145860	57.07	57.6	65.02	57.79	65.83	63.46
1822	NM_001940,NM_001007026	57.06	49.05	47.38	57.67	31.73	41.33
219988	NM_152716	56.93	55	46.12	59.13	38.45	49.87
7334	NM_003348	56.93	47.14	55.77	42.48	54.43	42.99
2873	NM_004127,NM_212492	56.91	49.87	60.19	51.83	77.27	50.22
5578	NM_002737	56.89	51.31	53.4	58.78	48.9	47.3
2271	NM_000143	56.86	46.51	60.1	41.69	64.27	49.23
4085	NM_002358	56.85	47.04	54.4	43.85	39.54	41.77
51073	NM_146388,NM_146387,NM_015956	56.82	47.52	50.79	49.24	52.52	41.81
51121	NM_001317981,NM_001317982,NM_016093,NM_001317980	56.81	54.4	57.15	40.64	70.62	54.94
8624	NM_001320795,NM_001261824,NM_003720,NM_203433	56.73	36.01	42.25	33.25	35.23	28.89
10190	NM_005783	56.64	49.22	58.26	45.49	50.7	49.94
4131	NM_005909	56.61	59.01	64.13	53.42	52.66	66.02
2113	NM_005238,NM_001162422,NM_001143820	56.6	60.54	67.38	48.59	71.04	66.03
23344	NM_015292,NM_001184796	56.59	38.23	38.02	48.59	34.71	31.32
10769	NM_006622,NM_001252226	56.57	49.72	74.67	41.95	107.88	64.81
10381	NM_006086,NM_001197181	56.57	64.77	59.17	83.53	92.74	72.53
6917	NM_201437,NM_006756	56.56	47.74	49.16	48.79	47.58	44.4
2664	NM_001493	56.55	64.8	62.8	70.69	75.22	72.59
51126	NM_181528,NM_016100,NM_181527	56.46	49.06	57.19	44.53	65.26	49.92
51186	NM_016303,NM_001006612,NM_001006613,NM_001006614	56.45	80.29	75.15	64.6	61.84	67.58
1847	NM_004419	56.45	86.22	72.47	74.05	88.6	78.02
79102	NM_032015	56.39	58.55	65.26	55.03	74.38	55.9
56288	NM_001184787,NM_019619,NM_001184790,NM_001184792,NM_001184791,NM_001184793,NM_001184789,NM_001184794,NM_001184788,NM_001184786,NM_001184785	56.35	52.41	66.4	52.52	76.04	62.66
23435	NM_007375	56.34	43.76	47.83	41.35	41.26	40.92
5437	NM_001278715,NM_001278700,NM_001278699,NM_001278698,NM_001278714,NM_006232	56.32	57.99	60.01	55.67	69.84	62.96
5538	NM_001142604,NM_000310	56.31	48.36	48.65	44.92	43.52	52.43
84992	NM_001042616	56.31	43.74	48.49	45.02	46.06	38.72
1104	NM_001048199,NM_001269,NM_001048195,NM_001048194	56.29	40.82	47.66	42.6	37.83	37.73
8848	NM_006022,NM_183422,NM_001243799,NM_001243798,NM_001243797	56.23	95.02	62.68	114.99	78.19	98.69
6730	NM_001260502,NM_001260503,NM_014230	56.17	43.98	44.46	46.78	43.32	42.54
23636	NM_001193357,NM_016553,NM_153719,NM_153718,NM_012346	56.16	45.45	55.09	47.44	48.3	43.93
55646	NM_001145725,NM_017816	56.12	51.49	57.6	48.36	56.96	46.91
37	NM_001033859,NM_001270447,NM_000018,NM_001270448	56.09	64.36	61.1	63.13	65	60.4
1305	NM_080802,NM_080801,NM_001130103,NM_080800,NM_080798,NM_080805	56.07	65.66	64.91	67.87	55.55	58.51
219771	NM_145012,NM_001282853,NM_181698,NM_001282852,NM_001282854	56.04	49.5	56.94	47.18	56.79	49.47
80829	NM_053023,NM_001197051	55.96	43.67	48.33	47.08	42.03	43.25
51335	NM_001033088	55.92	44.28	47.07	45.71	42.44	42.18
1716	NM_001318863,NM_001318861,NM_001318859,NM_080918,NM_080916,NM_001318860,NM_001318862	55.91	60.52	64.62	58.95	57.55	59.22
2250	NM_033143,NM_004464,NM_001291812	55.87	41.33	60.65	31.92	56.75	41.93
51690	NM_016199	55.77	48.77	47.36	51.35	46.48	44.67
4694	NM_004541	55.76	57.43	61.03	55.69	47.33	50.73
83540	NM_145697,NM_031423	55.7	52.58	55.71	43.59	36.92	39.5
11164	NM_014142	55.67	44.69	51.88	45.36	53.25	43.65
10075	NM_031407	55.61	44.43	49.34	53.24	46.93	45.97
316	NM_001159	55.57	53.2	59.8	36.9	33.87	49.23
377	NM_001659	55.53	57.47	58.84	54.63	55.59	55.89
23585	NM_014313	55.51	57.87	60.4	55.92	74.1	60.1
11054	NM_007346	55.48	52.45	48.55	65.6	48.74	46.46
6385	NM_002999	55.44	84.52	65.54	65.69	78.06	96.68
7468	NM_133331,NM_007331,NM_133335,NM_001042424,NM_133330,NM_133334	55.38	44.7	49.39	44.78	36.54	38.72
3106	NM_005514	55.37	129.48	91.27	79.85	98.93	129.18
79897	NM_024839,NM_001199120,NM_001199121	55.32	55.17	50.69	53.1	53.88	47.99
529	NM_001696,NM_001039366,NM_001039367	55.31	66.98	61	69.6	67.27	69.44
4924	NM_006184	55.31	78.25	61.48	86.26	68.97	73.31
652	NM_130850,NM_001202	55.28	64.68	74.51	65.52	101.73	92.6
10944	NM_014267	55.26	48.31	50.12	47.18	41.65	45.46
3107	NM_002117,NM_001243042	55.19	107.95	77.51	80.84	77.59	95
6284	NM_001024210,NM_001024213,NM_001024212,NM_005979,NM_001024211	55.17	65.27	63.53	73.86	57.79	53.47
5536	NM_006247,NM_001204284	55.09	49.35	52.55	46.07	52.18	50.45
113130	NM_080668	55.09	39.45	47.16	36.71	34.53	35.56
2286	NM_057092,NM_004470,NM_001135208	55.07	61.85	60.51	65.03	52.89	67.13
8192	NM_006012	55.06	59.76	58.36	59.58	49.32	53.48
10169	NM_001199875,NM_001018108,NM_001199878,NM_001199877,NM_001199876	55.04	70.44	59.17	69.79	56.89	65.09
8562	NM_003677	55.01	43.8	47.51	43.78	46.12	40.56
51371	NM_015932	54.96	46.99	55.63	47.27	51.87	50.26
8895	NM_003909	54.95	56.24	54.39	55.68	59.16	53.64
8802	NM_003849	54.93	59.89	70.75	49.75	70.16	61.91
7360	NM_001001521,NM_006759	54.93	56.53	53.08	57.43	43.42	57
51497	NM_198976	54.92	50.66	45.77	54.24	36.08	45.02
92675	NM_080820,NM_001318043	54.92	50.43	47.37	45.74	41.57	39.53
6606	NM_000344,NM_001297715,NM_022874	54.91	52.49	57.2	40.49	45.33	39.97
153527	NM_144723	54.88	46.19	46.65	45.1	39.72	38.82
51324	NM_001127889,NM_016630,NM_001127890	54.88	51.67	48.48	65.68	46.6	53.39
1500	NM_001085462,NM_001085468,NM_001206890,NM_001085458,NM_001206883,NM_001085467,NM_001206887,NM_001206889,NM_001085464,NM_001206885,NM_001331,NM_001085459,NM_001206884,NM_001085461,NM_001085463,NM_001085469,NM_001085466,NM_001085460,NM_001085465,NM_001206886,NM_001206888,NM_001206891	54.83	52.4	50.38	60.28	51.18	52.62
10238	NM_005828	54.81	53.87	54.12	53.68	54.04	51.49
65993	NM_001300900,NM_023936	54.76	51.61	55.32	52.93	51.05	49.77
10054	NM_005499	54.74	39.21	37.56	50	34.27	29.46
2969	NM_001518,NM_033001,NM_001163636,NM_033000,NM_001280800,NM_032999	54.73	49.23	46.55	60.57	39.91	44.03
54918	NM_017801	54.72	51.62	51.55	47.03	44.88	47.36
54541	NM_019058	54.71	135.49	49.32	170.21	75.32	122.16
84319	NM_001167924,NM_032359	54.71	42.39	60.3	39.39	61.14	42.02
7003	NM_021961	54.7	45.25	58.17	43.65	69.11	52.08
11004	NM_001297657,NM_006845,NM_001297656,NM_001297655	54.66	50.97	52.46	48.43	47.17	42.96
133	NM_001124	54.66	58.09	55.23	61.39	84.3	63.48
6945	NM_198204,NM_198205,NM_170607	54.64	43.68	45	50.35	44.72	41.94
10567	NM_006423	54.64	95.48	66.22	79.87	68.1	83.18
53615	NM_001281453,NM_001281454	54.58	47.82	43.25	49.67	37.45	38.24
1615	NM_001293312,NM_001349	54.56	57.36	51.55	60.33	39.52	57.37
55771	NM_018304	54.51	46.43	53.21	45.64	45.11	41.38
3998	NM_005570	54.47	62.6	57.58	55.3	57.06	62.74
6935	NM_001174093,NM_001128128,NM_001174095,NM_001174096,NM_001174094,NM_030751	54.39	56.68	61.73	55.1	50.02	56.25
388962	NM_001035505,NM_212552	54.37	38.28	46.11	36.95	44.33	35.38
28998	NM_014078	54.37	52.65	51.04	39.21	46.8	47.71
23576	NM_012137,NM_001134445	54.37	48.51	61.12	44.83	55.26	49.07
2058	NM_004446	54.36	47.04	51.6	47.67	54.96	48.6
56910	NM_020151	54.3	42.11	53.03	44.92	55.94	46.43
79901	NM_001256909,NM_001127383,NM_024843	54.3	77.66	47.54	75.47	39.08	78.76
55352	NM_018405	54.28	51.32	37.67	59.86	36.36	43.14
79188	NM_024334	54.27	41.99	38.22	49.09	33.85	41.95
6432	NM_001031684,NM_001195446	54.22	42.71	50.92	36.19	33.29	39.87
1652	NM_001355,NM_001084392	54.22	67.46	53.03	75.52	48.59	53.92
391	NM_001665	54.13	56.08	53.48	52.23	53.07	51.24
63905	NM_001003897,NM_022077	54.1	49.81	54.72	47.32	54.3	56.8
23385	NM_001290184,NM_001290186,NM_015331	54.04	50.01	40.22	60.46	33	43.95
9052	NM_003979	54.03	46.56	68.76	51	156.7	60.77
11329	NM_007271,NM_001305102	54.01	43.63	48.86	44.97	53.21	48.23
8761	NM_001135654,NM_003819,NM_001135653	53.99	44.72	52.73	45.34	54.02	42.61
79888	NM_024830	53.94	64.6	52.47	76.78	59.11	62.5
7453	NM_173701,NM_213646,NM_004184,NM_213645	53.92	43.21	45.27	44.8	50.75	41.94
88745	NM_033112	53.79	39.92	48.98	42.36	43.09	34.66
53635	NM_017432,NM_001305105,NM_001305108	53.7	73.36	62.02	75.44	65.33	72.05
5394	NM_001001998,NM_002685	53.65	40.07	40.81	41.18	31.98	38.14
56005	NM_019107	53.59	58.03	51.88	50.57	50.91	57.05
2885	NM_002086,NM_203506	53.53	49.11	53.75	51.95	63	50.28
6878	NM_005641,NM_139315,NM_001190415	53.52	46.99	47.58	57.34	51.42	44.21
5936	NM_001198843,NM_002896,NM_001198844	53.46	41.83	46.62	46.13	39.46	44.41
118	NM_001119,NM_001286645,NM_014190,NM_014189,NM_176801	53.44	51.55	48.79	60.11	52.03	52.33
11258	NM_001281426,NM_024348,NM_001281425,NM_001281427,NM_007234	53.43	61.67	61.1	53.11	69.78	52.53
124641	NM_080822	53.43	43.04	45.87	44.19	41.73	41.68
4240	NM_001114614,NM_001310321,NM_001310320,NM_001310319,NM_005928	53.41	86.64	73.76	74.11	94.89	99.06
11230	NM_007213	53.37	53.72	53.06	72.84	62.01	56.05
29968	NM_058179,NM_021154	53.35	34.14	49.89	29.84	49.79	34.37
11051	NM_007006	53.34	43.67	46.95	42.79	36.1	40.74
4605	NM_002466,NM_001278610	53.33	33.31	43.21	35.47	33.57	29.84
5706	NM_002806	53.31	34.89	41.77	36.21	34.84	32.3
51218	NM_016417	53.18	47.68	53.21	43.74	64.44	48.29
22870	NM_014931	53.17	50.72	54.28	48.22	67.75	52.23
123803	NM_001270766,NM_173474,NM_001270767	53.13	49.17	45.76	53.49	47.03	45.33
9792	NM_014755	53.13	55.06	66.31	55.76	87.99	62.59
6627	NM_003090	53.12	42.48	38.6	36.09	31.3	36.09
51082	NM_152705,NM_001206559,NM_015972	53.12	64.17	59.55	60.86	59.28	63.8
51053	NM_001251990,NM_001251991,NM_015895,NM_001251989	53.1	46.49	59.66	42	42.24	44.58
6607	NM_022876,NM_017411,NM_022877,NM_022875	53.08	42.09	45.68	48.17	49.1	54.51
4082	NM_002356	53.07	84.95	70.11	76.61	71.51	89.04
9343	NM_001258353,NM_004247,NM_001258354,NM_001142605	53.03	43.58	49.52	45.58	52	43.11
11072	NM_007026	52.96	39.82	59.89	36.86	67.29	43.12
2318	NM_001127487,NM_001458	52.94	37.54	48.89	38.3	53.64	39.15
3915	NM_002293	52.91	65.4	58.79	70.84	51.39	67.31
1635	NM_001921,NM_001012732	52.88	46.64	45.05	42.41	36.78	41.68
7905	NM_005669	52.88	55.54	48.76	53.24	44.57	50.19
51316	NM_001130715,NM_001130716,NM_016619	52.86	46.12	48.26	42.36	37.04	55.71
1965	NM_004094	52.85	43.74	55.03	39.45	53.26	46.14
55737	NM_018206	52.77	44.12	42.3	50.42	42.49	42.51
124801	NM_152344	52.73	44.75	48.06	48.53	39.67	43.72
57003	NM_020198	52.72	46.8	52.11	45.36	56.28	48.06
6929	NM_001136139,NM_003200	52.7	45.83	43.96	49.8	43.03	40.11
7866	NM_006764	52.7	36.1	40.94	31.51	31.74	32.82
56951	NM_020199	52.7	58.2	52.32	57	40.19	51.58
4942	NM_000274,NM_001171814	52.66	60.01	57.42	54.78	67.01	63.63
8812	NM_001099402	52.61	49.66	55.25	52.78	59.42	52.69
125950	NM_133452	52.61	48.53	42.22	51.87	40	40.39
9967	NM_005119	52.61	41.69	48.04	45.13	48.83	40.47
57104	NM_020376	52.56	77.78	64.48	98.82	115.73	74.66
7385	NM_003366	52.55	48.11	45.23	50.56	46.28	47.74
29097	NM_001277200,NM_014184,NM_001277197,NM_001277199,NM_001277198	52.52	50.88	49.39	52.96	41.19	46.66
63940	NM_001276501,NM_022107	52.5	85.92	54.26	76.52	49.11	78.8
10521	NM_006386,NM_001098504	52.49	42.16	51.55	48.55	42.66	41.86
5756	NM_001242397,NM_002822	52.43	43.05	43.27	41.67	34.94	37.06
2962	NM_002096	52.42	46.81	48.11	51.11	47.13	43.15
1108	NM_001273,NM_001297553	52.27	45.19	41.99	47.86	36.57	42.01
2319	NM_004475	52.26	49.33	41.13	53.13	36.19	40.67
81037	NM_030782	52.24	43.55	51	39.9	57.17	43.01
9943	NM_005109	52.24	64.01	60.51	58.16	61.72	67
5634	NM_002765,NM_001039091	52.19	52.33	60.67	46.01	58.69	52.93
2874	NM_004489	52.18	48.88	64.01	50.19	77.5	48.55
9554	NM_004892	52.13	51.69	63.14	42.59	73.01	62.67
8905	NM_003916,NM_001272071	52.11	60.41	59.7	54.52	63.03	67.44
2987	NM_001159391,NM_001242840,NM_000858,NM_001242839,NM_001159390	52.11	59.05	52.48	63.01	54.94	54.57
1785	NM_004945,NM_001005360,NM_001190716,NM_001005362,NM_001005361	52.1	48.31	46.94	60.72	57.49	50.99
58505	NM_021227,NM_001267817,NM_001267818	52.04	57.31	53.73	48.6	55.4	59.67
11168	NM_021144,NM_001128217,NM_001317900,NM_033222,NM_001317898	51.97	56.97	56.02	56.33	47.94	45
91272	NM_001159651,NM_138369	51.97	39.7	40.26	46.32	33.65	29.95
113829	NM_080670	51.9	43.3	50.31	42.84	46.2	42.78
997	NM_004359	51.86	53.09	53.12	56.16	68.55	58.6
23365	NM_015313,NM_001198665,NM_001301084	51.85	51.44	56.34	50.11	60.16	57.03
6522	NM_001199693,NM_001199692,NM_001199694,NM_003040	51.83	46.58	50.88	51.63	49.66	46.02
22931	NM_001256412,NM_001256415,NM_001256411,NM_001256410,NM_021252	51.82	47.86	52.86	46.13	45.87	46.38
79109	NM_001006620,NM_001006617,NM_001006618,NM_001006619,NM_024117,NM_001006621	51.8	44.57	48.69	42.79	46.35	40.85
51116	NM_016034	51.79	41.43	49.55	44.41	49.25	44.32
10413	NM_006106,NM_001282101,NM_001195044,NM_001282097,NM_001282099,NM_001130145,NM_001282098,NM_001282100,NM_001195045	51.76	44.29	43.98	44.58	29.37	39.18
902	NM_001199189,NM_001239	51.76	50.67	57.06	45.65	59.6	50.45
91039	NM_139159	51.73	46.59	44.61	51.65	39.37	41.28
23190	NM_014607	51.72	48.73	48.72	47.98	43.68	48.44
56993	NM_020243	51.66	42.08	46.32	39.45	38.22	33.97
8943	NM_003938,NM_001261826	51.6	51.86	49.32	55.13	56.98	52.79
7052	NM_198951,NM_004613	51.57	125.61	80.33	107.09	109.18	142.11
8933	NM_001078171	51.55	65.51	55	79.6	69.37	60.13
9212	NM_001313953,NM_001313950,NM_001284526,NM_001313955,NM_001313952,NM_004217,NM_001256834,NM_001313954,NM_001313951	51.53	46.24	49.12	42.93	38.51	44.1
51318	NM_016622,NM_145644	51.53	36.49	41.66	35.03	34.13	36.74
23327	NM_015277,NM_001144968,NM_001144965,NM_001144970,NM_001144971,NM_001144967,NM_001144964,NM_001243960,NM_001144969,NM_001144966	51.51	50.23	67.82	44.78	103.01	55.96
64114	NM_022152	51.49	66.02	52.25	65.81	45.79	69.05
81848	NM_030964,NM_001293289,NM_001127496,NM_001293290	51.47	56.78	55.64	60.35	53.53	54.31
27020	NM_001161364,NM_001161363,NM_012428,NM_017455	51.46	65.47	63.67	55.12	85.54	74.51
8813	NM_001317034,NM_003859,NM_001317035,NM_001317036	51.38	44.42	60.18	45.35	66.09	47.64
55851	NM_001281532,NM_172341	51.37	44.98	53.75	49.2	57.09	46.58
51187	NM_016304	51.37	54.72	54.44	50.05	55.44	56.69
51645	NM_016059	51.33	43.3	55.87	33.02	49.43	41.97
56270	NM_019613	51.32	49.96	48.42	50.38	51.83	50.19
51520	NM_001317965,NM_001317964,NM_016460,NM_020117	51.3	41.42	42.64	41.96	38.22	36.81
10015	NM_001162429,NM_013374,NM_001256192	51.29	51.92	49.6	54.34	45.83	50.37
221960	NM_198097	51.23	48.52	44.4	52.22	48.5	41.4
4259	NM_004528	51.15	78.89	64.86	72.71	71.11	75.44
10105	NM_005729	51.11	46.06	51.9	41.4	47.93	49.03
6294	NM_002967,NM_001320571,NM_001201340,NM_001320572,NM_001201338,NM_001201339	51.07	40.96	53.8	41.37	47.21	41.11
64422	NM_001278712,NM_022488	51.06	45.44	47.64	40.42	48.02	44.19
7048	NM_003242,NM_001024847	51.04	86.74	77.53	72.43	84.64	106.88
9805	NM_001145514,NM_001145515,NM_014766,NM_001145513	51.02	46.57	46.42	51.23	27.11	45.82
55754	NM_001143958,NM_018247	51.02	53.22	53.7	46.94	61.11	61.55
54927	NM_017812,NM_001317177	51	48.73	55.2	43.56	51.03	46.73
3831	NM_005552,NM_001130107,NM_182923	50.97	48.63	49.87	50.1	56.18	49
55863	NM_001256547,NM_001256546,NM_001193537,NM_018480,NM_001193538	50.97	45.38	52.56	40.52	44.37	47.73
4501	NM_005952	50.95	128.87	69.1	113.1	120.89	157.8
25844	NM_015388	50.94	62.25	58.6	72.13	66.07	65
51019	NM_001301107,NM_016053	50.93	53.37	42.83	61.12	36.7	43.98
23463	NM_012405	50.91	42.85	51.75	38.76	56.33	46.26
6632	NM_006938,NM_001291916	50.9	43.62	51.43	36.57	38.45	35.5
55486	NM_001037639,NM_018622	50.85	48.16	48.93	45.81	44.38	46.17
22949	NM_001146109,NM_001146108,NM_012212	50.85	60.14	66.24	63.73	81.91	89.04
7390	NM_000375	50.84	47.46	54.01	46.38	66.38	47.36
9411	NM_004815	50.84	53.03	58.93	44.3	73.64	54.89
55627	NM_017951,NM_017751,NM_001171083	50.79	42.05	45.33	42.01	41.59	38.48
51329	NM_016638,NM_001002252,NM_018694,NM_001278379,NM_001278380,NM_001278378,NM_001002251	50.76	47.96	53.41	55.05	37.81	43.21
7319	NM_003336,NM_181762,NM_001282161	50.75	35.76	35.99	38.63	31.49	30.78
51474	NM_016357,NM_001113547,NM_001243775,NM_001113546	50.74	47.57	74.41	41.16	90.18	56.14
28958	NM_001040431	50.72	38.22	42.19	46.98	33.82	32.79
11135	NM_152243	50.72	43.24	51.06	42.53	44.13	37.43
26099	NM_001114600,NM_001271869	50.7	49.09	51.76	48.09	54.7	53.79
84545	NM_176794,NM_032112,NM_176792,NM_176793,NM_001308396	50.69	55.17	51.48	53.69	53.82	59.49
332	NM_001012271,NM_001168,NM_001012270	50.68	52.46	52.47	44.38	46.09	47.36
2004	NM_005230,NM_001303511	50.66	56.12	60.29	53.77	56.39	56.59
26519	NM_012456	50.64	37.11	50.7	27.53	42.56	37.63
143888	NM_153705	50.63	39.36	31.75	40.3	19.53	30.35
84287	NM_198044,NM_198043,NM_032327,NM_198046,NM_001287803,NM_198045,NM_001287804	50.62	37.22	37.67	41.48	41.62	37.13
81539	NM_001278390,NM_001278389,NM_001278388,NM_001077484,NM_001278387,NM_030674	50.6	50.78	47.91	47.77	37.45	52.14
64968	NM_032476	50.53	55.63	51.65	65.08	57.68	60.78
5049	NM_001184747,NM_002572,NM_001184748,NM_001184746,NM_001309431	50.52	46.25	52.33	47.32	51.8	47.42
51602	NM_015934	50.5	44.02	58.62	34.62	52.76	47.23
9368	NM_004252	50.46	72.06	56.61	74.81	79.3	65.5
653784	NM_001085365	50.44	48.51	37.6	55.28	33.94	33.33
30836	NM_014597	50.43	40.82	55.66	33.76	51.12	43.95
55831	NM_018447	50.42	47.21	44.82	52.14	59.27	57.42
5439	NM_006234	50.36	45.28	53.43	45.62	61.62	48.51
1390	NM_181571,NM_182770,NM_182769,NM_001267568,NM_001267565,NM_182771,NM_183013,NM_182721,NM_001881,NM_182718,NM_182724,NM_183012,NM_001267562,NM_001267567,NM_001267564,NM_182772,NM_001267570,NM_182717,NM_182720,NM_001267569,NM_001267566,NM_183060,NM_182723,NM_001267563,NM_182719,NM_183011	50.35	36.32	41.49	37.78	36.71	31.5
11325	NM_203499,NM_007372	50.33	38.19	43.04	39.9	38.52	36.71
2274	NM_001450,NM_001318897,NM_001039492,NM_001318895,NM_201555,NM_001318896,NM_001318898,NM_201557,NM_001318899,NM_001318894	50.33	48.58	63.39	41.96	61.86	54.12
56897	NM_020135,NM_130395	50.31	49.23	47.74	48.88	51.76	48.65
10549	NM_006406	50.24	52.91	52.03	41.29	54.66	54.81
5328	NM_001145031,NM_001319191,NM_002658	50.2	94.05	63.26	66.66	58.06	85.45
10460	NM_006342	50.19	42.81	51.34	43.85	45.53	39.03
7342	NM_001128161,NM_014517,NM_001128160	50.17	37.3	42.73	37.35	34.9	34.5
996	NM_001293091,NM_001114091,NM_001256,NM_001293089	50.14	46.19	50.23	46.88	47.07	47.09
6731	NM_001267722,NM_006947	50.01	39.86	40.6	43.43	38.37	37.42
51669	NM_001284239,NM_016127	49.99	72.16	68.18	66.2	81.59	75.97
665	NM_004331	49.98	81.14	57.91	88.12	65.83	75.79
128	NM_000671	49.89	49.65	46.08	51.88	43.33	45.74
246184	NM_139286	49.82	50.08	51.01	42.78	48.95	45.93
100287171	NM_182905	49.81	57.18	61.09	56.47	64.63	56.33
23511	NM_015354	49.79	31.66	29.3	39.55	26.36	25.12
10808	NM_001286504,NM_001286503,NM_006644,NM_001286505	49.78	33.37	45.98	34.94	32.34	35.06
144348	NM_001204298,NM_152437	49.74	50.49	62.05	42.63	59.1	54.78
9410	NM_004814	49.68	33.21	40.16	31.73	31.74	30
518	NM_001689,NM_001002258,NM_001190329	49.66	55.9	60.03	47.87	63.05	53.43
153830	NM_001199380,NM_001199381,NM_001199382,NM_144726,NM_001199383	49.65	55.6	48.89	59.39	47.43	56.34
58533	NM_152233,NM_021249	49.62	51.58	48.83	50.48	48.57	50.28
23215	NM_015172	49.57	44.86	49.12	44.3	47.61	46.22
6059	NM_002940,NM_001040876	49.55	33.83	41.13	29.95	30.64	30.51
2355	NM_005253	49.54	47.99	43.47	56.86	50.86	41.07
10498	NM_199141	49.54	48.83	49.79	50.59	53.79	47.26
7837	NM_012293	49.53	55.19	51.41	60.45	45.05	51.99
353	NM_000485,NM_001030018	49.51	48.47	46.28	43.81	48.55	49.08
23246	NM_015201	49.51	29.81	46.13	25.37	45.07	31.72
347734	NM_178148,NM_001286512,NM_001286519,NM_001286509,NM_001286511,NM_001286510,NM_001286517,NM_001286513,NM_001286520	49.5	55.16	51.72	61.2	49.15	57.47
51234	NM_016454,NM_001286420	49.5	43.92	47.13	45.16	46.92	45.17
283991	NM_182565	49.48	57.51	46.4	70.52	51.31	42.57
4893	NM_002524	49.48	39.54	42.64	39.46	39.45	39.4
1017	NM_001798,NM_001290230,NM_052827	49.44	42.67	43.24	40.7	39.14	39.2
55658	NM_194460	49.42	53.41	54.84	53.46	61.84	55.72
51249	NM_016486	49.42	42.93	53.2	40.65	59.21	48.63
10916	NM_201222,NM_014599,NM_177433	49.42	73.2	44.34	74.79	34.78	67
158	NM_000026,NM_001123378,NM_001317923	49.38	33.51	37.55	37.72	31.26	28.18
10465	NM_006347	49.34	37.69	40.62	39.89	38.1	26.97
9375	NM_004800	49.31	51.86	55.56	48.42	59.7	56.03
4947	NM_001301302,NM_002537	49.27	55.57	58.23	52.88	77.37	58.36
113246	NM_001301838,NM_138425,NM_001301837,NM_001301834,NM_001301836	49.26	62.85	43.26	61.41	30.9	46.11
3035	NM_001289093,NM_002109,NM_001289094,NM_001258042,NM_001289092,NM_001258041,NM_001258040	49.21	35.48	40.96	37.43	38.5	35.69
84798	NM_001290152,NM_032712,NM_199250,NM_199249,NM_001290151,NM_001290155,NM_001290149,NM_001290150,NM_001290154,NM_001290153	49.19	43.51	50.1	39.19	36.78	37.24
64981	NM_023937	49.16	50.71	51.39	51.81	55.54	51.04
123	NM_001122	49.15	69.41	38.53	70.5	45.34	87.81
4706	NM_005003	49.14	35.62	46.12	39.51	44.05	41.95
56945	NM_020191	49.13	40.41	49.1	39.79	46.8	39.06
130074	NM_001009993	49.13	42.87	45.44	44.12	41.47	43.19
7040	NM_000660	49.12	64.74	50.9	72.43	53.71	60.26
9324	NM_001201363,NM_001318886,NM_004242,NM_001318885,NM_001201362,NM_001318888,NM_001318887,NM_138730,NM_001318884	49.1	46.31	56.21	38.66	40.8	38.3
8886	NM_006773	49.07	33.86	42.51	32.37	37.82	32.62
84661	NM_032574	49.05	46.13	48.93	46.62	46.35	44.61
645	NM_000713	49.05	72.79	61.5	74.17	72.8	68.35
220323	NM_178507	49.04	61.85	55.7	61.21	70.42	64.24
10403	NM_006101	48.99	41.61	48.5	39.27	37.92	36.56
5546	NM_005973	48.98	42.62	46.05	47.16	51.52	41.41
39	NM_001303253,NM_005891	48.96	45.92	34.22	42.7	22.71	29.66
9146	NM_004712	48.95	50.38	49.03	52.38	45.32	45.68
4077	NM_005899,NM_001291572,NM_001291571,NM_031862	48.92	51.07	47.56	57.17	53.94	50.46
9270	NM_001319067,NM_001319070,NM_022334,NM_001319068,NM_001319069,NM_001319066,NM_004763	48.85	37.63	38.06	40.05	43.44	39.11
26020	NM_014045	48.83	61.01	50.09	69.9	46.88	58.87
51170	NM_016245	48.81	59.03	51.83	55.61	37.32	50.45
8775	NM_003827	48.81	47.45	44.87	52.55	56.37	50.37
1841	NM_001165031,NM_012145	48.76	40.16	39.48	37.1	35.45	33.21
27243	NM_198426,NM_014453	48.75	55.16	50.91	63.59	53.82	51.97
51109	NM_001252650,NM_016026	48.75	59.43	52.18	57.64	45.28	55.64
51747	NM_006107,NM_016424	48.74	42.36	56.47	39.29	56.42	46.68
10423	NM_001286586,NM_006319,NM_001286585	48.73	50.96	48.52	54.03	52.73	48.92
29997	NM_015710	48.71	74.9	53.65	73.19	54.59	68.73
4609	NM_002467	48.7	73.36	65.29	51.73	111.93	88.88
51160	NM_183057,NM_016208	48.65	67.92	63.48	71.31	67.16	67.08
22883	NM_001009566,NM_014944,NM_001302883	48.65	55	53.4	56.15	55.6	58.41
6576	NM_001287387,NM_001256534,NM_005984	48.63	61.05	42.96	73.54	40.57	44.21
7155	NM_001068	48.6	51.36	52.85	53.43	47.18	42.46
28973	NM_014046	48.5	50.68	50.01	53.16	47.59	56.87
84313	NM_032353	48.42	41.87	47.12	36.46	46.44	38.66
51528	NM_001284203,NM_001284201,NM_001098625,NM_001284202,NM_001284204,NM_016475	48.42	51.45	54.37	47.51	60.13	60.32
23107	NM_015084,NM_001286748,NM_001286751	48.36	41.26	44.63	41.06	41.89	43.29
4074	NM_001207024,NM_002355	48.35	42.98	46.93	44.02	48.57	44.54
10573	NM_006428	48.34	43.43	40.93	45.91	37.23	44.22
3832	NM_004523	48.32	42.07	47.93	40.25	41.79	36.94
223	NM_000696	48.09	52.18	51.62	48.13	48.72	52.98
9240	NM_006029	48.06	36.41	37.03	48.01	33.88	28.93
5329	NM_001005377,NM_002659,NM_001005376,NM_001301037	48	57.45	53.92	46.37	31.7	49.46
9129	NM_004698	47.99	39.27	47.58	38.72	48.75	42.2
9690	NM_014671	47.94	39.74	46.22	39.66	52.36	44.2
5868	NM_004162,NM_001292048	47.92	49.25	48.67	48.87	49.41	50.34
221150	NM_145061,NM_001166017	47.9	26.43	36.39	27.92	24.55	21.04
10245	NM_001167947,NM_005834	47.9	47.7	42.98	49.53	42.4	40.95
7374	NM_080911,NM_003362	47.89	33.25	36.67	30.62	22.47	31.81
64943	NM_001134231,NM_022908	47.87	46.58	51.86	46.85	55.65	44.77
2618	NM_001136006,NM_001136005,NM_000819,NM_175085	47.82	37.51	46.99	36.42	41.19	37.75
10490	NM_006370	47.8	32.91	39.69	37.44	37.36	33.58
90417	NM_001142761,NM_001142762,NM_033286	47.79	37.55	47.81	37.73	38.17	34.21
7251	NM_006292	47.78	49.43	46.85	51.51	54.6	48.32
10928	NM_006788	47.76	49.08	49.98	52.19	53.74	46.73
79882	NM_001160103,NM_207661,NM_207660,NM_001160104,NM_207662,NM_024824	47.74	32.82	34.27	36.7	28.13	29.09
55249	NM_001198906,NM_139118,NM_018253,NM_139119,NM_001198904,NM_001198899,NM_001198903,NM_001198902,NM_001198901,NM_001198905,NM_001198900,NM_139121	47.74	41.43	39.86	49.94	42.97	40.34
10615	NM_006461	47.7	38.13	37	36.69	31.38	32.7
64359	NM_001205319,NM_022463	47.68	49	49.77	61.71	70.43	48.76
1455	NM_001319	47.65	58.22	56.03	60.08	56.64	56.11
83461	NM_001297604,NM_001297602,NM_031299,NM_001297603	47.62	35.95	41.94	34.51	37.11	32.43
219927	NM_181514,NM_181515	47.61	36.53	45.35	35.71	48.31	42.4
3895	NM_001271014,NM_004986,NM_001079522,NM_001079521	47.52	60.49	70.65	44.44	53.6	58.11
56889	NM_020123	47.4	43.54	43.78	39.69	35.11	39.36
5894	NM_002880	47.38	38.92	45.72	40.33	43.36	41.62
7398	NM_001017416,NM_003368,NM_001017415	47.37	34.45	42.59	31.4	29.41	30.46
57175	NM_020441,NM_001018070	47.36	48.05	39.08	58.68	37.86	45.07
81610	NM_030919	47.27	35.71	47.06	37.57	38.04	34
6829	NM_003169,NM_001319990,NM_001130825,NM_001130824,NM_001111020,NM_001319991	47.23	47	49.03	53.13	59.04	48.89
55706	NM_018087,NM_001168551	47.13	34.28	37.61	33.3	28.43	30.43
2937	NM_000178	47.12	31.81	37.27	38.42	33.6	26.89
8896	NM_003910	47.11	43.35	43.87	43.74	48.18	36.72
5962	NM_001260494,NM_002906,NM_001260496,NM_001260493,NM_001260492,NM_001260495	47.02	55.41	59.43	47.9	64.71	61.58
79892	NM_024834,NM_001256378,NM_001256379	46.99	38.06	45.49	36.77	40.19	38.14
10975	NM_006830	46.99	56.71	58.53	49.22	58.59	60.26
84722	NM_032636,NM_001005290,NM_001032291	46.95	46.94	50.49	40.5	44.27	41.44
84365	NM_032390	46.92	38.57	50.14	31.55	46.85	39.88
11333	NM_014891	46.91	40.83	48.48	39.7	37.43	34
22820	NM_016128	46.89	55.93	45.3	57.99	45.8	55.8
26071	NM_001134321,NM_001078172	46.89	47.08	46.67	55.53	38.4	43.98
23646	NM_001031696,NM_012268,NM_001291311	46.89	77.07	64.84	84.63	87.4	91.51
29888	NM_013403,NM_001039877	46.88	40.56	40.35	45.55	35.11	39.43
7106	NM_001025239,NM_001025238,NM_003271,NM_001025234,NM_001025235,NM_001025236,NM_001025237	46.85	52.02	42.8	50.22	36.02	46.07
5770	NM_002827,NM_001278618	46.8	42.94	47.72	42.29	58.81	48.71
7247	NM_004622,NM_001261401	46.77	36.37	41.18	36.39	38.82	37.01
51433	NM_001137559,NM_016237	46.7	41.22	38.61	39.26	39.58	36.55
374395	NM_199337	46.67	49.85	64.3	59.08	69.69	57.54
51663	NM_016107	46.65	38.04	39.33	41.18	37	37.4
284565	NM_001170755,NM_173638	46.64	38.47	39.72	38.32	34.8	38.29
6597	NM_001128849,NM_001128844,NM_001128846,NM_003072,NM_001128848,NM_001128845,NM_001128847	46.62	40.36	46.93	41.95	46.34	38.54
84263	NM_032303,NM_001195822	46.54	44.81	49.26	45.23	57.02	51.12
873	NM_001757,NM_001286789	46.53	47.14	51.44	51.01	69.06	54.03
7357	NM_003358	46.53	58.89	67.07	51.89	103.94	75.78
64083	NM_022130	46.52	46.65	44.03	44.99	45	47.89
22872	NM_001077206,NM_001077207,NM_001077208,NM_001300745,NM_001300744,NM_001318119,NM_001191049,NM_001318120,NM_016211	46.48	49.45	41.88	53.72	43.24	50.5
10295	NM_001271926,NM_001122957,NM_005881	46.45	44.33	42.5	51.06	49.3	46.51
64969	NM_031902	46.42	46.44	45.68	44.1	42.26	42.86
8733	NM_003801	46.4	49.78	57.64	49.76	67.7	51.5
55355	NM_001282962,NM_001282963,NM_018410	46.39	40.55	47.76	37.78	36.93	36.41
8502	NM_001304971,NM_001304970,NM_003628,NM_001304969,NM_001005476	46.38	33.7	49.64	32.51	52.42	39.55
258010	NM_001320341,NM_001320342,NM_148893,NM_001320340	46.3	56.76	63.38	36.87	44.39	53.01
51021	NM_016065	46.23	41.32	42.24	40.37	38.03	40.51
8087	NM_001013438,NM_001013439,NM_005087	46.21	46.93	47.66	48.8	46.62	47.38
10540	NM_001261413,NM_001261412,NM_006400	46.21	47.02	44.44	46.44	43.9	47.36
10519	NM_001277764,NM_006384	46.19	49.33	42.24	49.61	48.82	40.77
381	NM_001662	46.14	49.21	42.01	48.52	43.03	44.99
5683	NM_002787	46.14	46.31	51.17	43.07	47.38	46.09
8412	NM_001261408,NM_001261409,NM_001308251,NM_001261410,NM_003567	46.12	33.44	41.14	36.25	39.92	35.47
122786	NM_001042481,NM_152330,NM_001267046,NM_001267047	46.02	39.49	44.38	36.23	42.99	41.14
9789	NM_014752	46	43.12	44.1	38.93	33.59	41.68
79869	NM_001136040,NM_001142565,NM_024811	45.99	36.3	40.06	36.62	29.83	31.15
91452	NM_001301253,NM_001301254,NM_001271512,NM_145698,NM_001042473,NM_001301251,NM_001301252	45.98	39.96	37	42.8	30.19	35.05
112939	NM_052876	45.96	48.58	46.06	51.79	47.14	42.56
64928	NM_001318770,NM_001318768,NM_032111,NM_001318771,NM_001318767,NM_001318769	45.94	43.99	48.8	39.12	52.38	39.2
5717	NM_002815,NM_001270482	45.93	35.39	43.07	33.48	37.86	33.91
8636	NM_003731	45.89	43.01	46.5	44.13	51.84	41.39
51382	NM_015994	45.87	42.45	46.7	40.37	59.93	46.06
6598	NM_003073,NM_001007468,NM_001317946	45.86	41.06	36.72	43.19	26.54	32.4
57405	NM_020675	45.85	39.81	49.15	34.4	36.69	35.12
23028	NM_001009999,NM_015013	45.84	46.43	50.49	43.63	56.73	46.03
5516	NM_001009552	45.84	39.87	44.09	39.93	44.32	41.39
84337	NM_032377	45.76	50.05	48.06	45.93	64.56	54.42
8394	NM_003557,NM_001135638,NM_001135636,NM_001135637	45.76	38.29	44.14	37.34	45.99	37.44
65005	NM_001300733,NM_031420	45.75	30.95	32.16	33.11	23.03	28.47
9861	NM_014814,NM_001271779,NM_001271781,NM_001271780	45.72	37.9	42.35	37.19	45.72	35.01
84916	NM_001318391,NM_032830	45.7	27.79	35.32	27.28	28.43	26.43
3420	NM_006899,NM_174855,NM_001258384	45.63	42.33	33.27	42.97	31.48	36.38
4723	NM_001166102,NM_007103	45.57	46.98	48.59	47.48	51.31	45.72
2098	NM_001984	45.57	58.81	54.66	47.64	50.17	64.03
8763	NM_001142403,NM_001142401,NM_006016,NM_001142404,NM_001142402	45.53	50.22	46.29	45.2	40.08	53.73
134492	NM_145266	45.52	43.07	42.39	42.35	40.14	32.78
54940	NM_001079840,NM_017830,NM_001168254,NM_001079841,NM_001079842,NM_001079839	45.52	51.12	47.83	47.9	40.15	54.05
9341	NM_004781	45.51	49.24	41.8	47.11	41.56	48.05
113026	NM_133373	45.51	54.86	52.69	62.72	83.73	64.67
50807	NM_018482,NM_001247996	45.46	44.01	55.77	39.88	63.46	49.9
1874	NM_001950	45.44	33.23	35.69	33.84	33.57	27.38
5127	NM_006201,NM_001170460,NM_033018	45.44	46.44	46.27	48.19	46.56	46.14
11137	NM_001317962,NM_007062,NM_001317963	45.41	33.29	35.41	37.12	32.25	33.13
2768	NM_001282440,NM_001293092,NM_007353,NM_001282441	45.37	39.64	38.61	45.72	38.13	37.75
4116	NM_002370	45.31	36.87	37.18	36.06	30.42	31.1
23353	NM_001130965,NM_001171944,NM_001171945,NM_025154,NM_001171946	45.27	45.8	45.88	50.54	54.52	48.72
8751	NM_207197,NM_003815,NM_207194,NM_001261465,NM_207195,NM_207196,NM_001261466,NM_207191,NM_001261464	45.26	49.94	51.08	51.39	52.72	49.87
55143	NM_001256875,NM_018101	45.25	33.19	37.91	30.52	27.24	28.3
1616	NM_001254717,NM_001350,NM_001141970,NM_001141969	45.24	43.34	43.66	47.58	38.63	41.41
84293	NM_001243779,NM_001243782,NM_001243780,NM_001243781,NM_001243778,NM_032333	45.21	74.55	54.57	65.27	59.67	77.89
91942	NM_174889	45.18	39.89	45.15	38.62	45.33	39.07
1314	NM_004371,NM_001098398	45.18	49.94	39.39	53.61	41.66	51.31
6810	NM_001272095,NM_004604,NM_001272096	45.17	43.29	38.37	49.45	35.72	43.76
23326	NM_015276	45.16	40.27	44.02	41.01	39.91	40.3
9361	NM_004793,NM_001276479,NM_001276480	45.16	55.47	50.85	54.2	45.13	55.15
64983	NM_031903	45.15	34.47	45.75	38.79	37.31	41.29
27044	NM_014390	45.15	53.39	53.78	50.3	61.49	62.96
11270	NM_007243,NM_001270708,NM_001270710,NM_001270709,NM_001270707	45.12	48.82	48.68	54.01	46.93	44.37
23117	NM_130464	45.11	50.72	50.24	46.77	54.15	49.27
55272	NM_018285	45.1	39.35	49.93	40.9	58.41	39.73
55872	NM_001278945,NM_018492	45.07	35.95	39.56	34.22	28.37	33.01
1848	NM_001946,NM_022652	45.07	70.56	57.38	71.46	66.39	81.72
1781	NM_001271787,NM_001271788,NM_001271789,NM_001271790,NM_001271785,NM_001271786,NM_001378	45.04	41.04	41.56	37.45	35.57	37.23
9404	NM_004811,NM_001307951,NM_001143995	45.04	46.32	47.12	39.72	19.66	44.2
1956	NM_201284,NM_201282,NM_201283,NM_005228	44.98	35.12	42.93	35.93	49.77	37.64
7343	NM_001076683,NM_001076684,NM_014233	44.97	34.36	38.25	36.63	25.57	30.68
51692	NM_016207	44.95	41.26	44.96	42.2	50.22	39.72
80335	NM_025222	44.94	35.92	40.49	38.3	37.53	37.54
6047	NM_002938,NM_001185009,NM_001185010	44.92	41.57	43.91	39.08	47.13	42.84
4722	NM_004551	44.89	33.03	34.23	35.76	28.82	32.39
23118	NM_001292035,NM_015093,NM_001292034	44.87	43.75	45.03	51.04	49.35	46.24
29796	NM_013387,NM_001003684	44.84	46.4	48.42	41.03	50.56	46.56
27430	NM_182796,NM_013283	44.84	38.47	35.87	41.89	34.9	31.25
25870	NM_001042469,NM_001130069,NM_015411,NM_001146333,NM_001042470	44.82	47.16	43.6	50.83	41.67	48.89
6237	NM_006270	44.8	94.5	73.31	99.69	94.16	96.46
7073	NM_001033925,NM_003252	44.78	33.52	37.71	32.55	30.9	28.93
9564	NM_001170716,NM_014567,NM_001170714,NM_001170718,NM_001170717,NM_001170720,NM_001170715,NM_001170721,NM_001170719	44.71	37.93	38.35	43.19	47.81	33.37
51202	NM_016355,NM_201224	44.69	38.96	52.52	35.76	69.21	45.73
54870	NM_001320580,NM_001320584,NM_001320582,NM_001320585,NM_198880,NM_001320581,NM_001320583,NM_017730	44.68	37.98	39.27	43.18	39.86	36.37
10236	NM_001297622,NM_001297621,NM_001102397,NM_001297620,NM_001102399,NM_001102398,NM_005826	44.61	31.11	45.3	30.11	40.72	27.67
5476	NM_001127695,NM_000308,NM_001167594	44.52	53.47	45.35	61.33	48.91	57.17
1454	NM_001894,NM_152221	44.52	48.86	45.8	54.7	58.04	49.09
10135	NM_005746	44.49	67.08	49.71	70.51	50.05	66.4
127933	NM_175866,NM_001184763,NM_144624	44.48	34.55	39.62	30.61	32.65	35.86
5300	NM_006221	44.48	47.79	48.84	49.34	51.98	44.35
837	NM_033306,NM_001225	44.38	47.77	43.38	36.55	27.95	58.52
222658	NM_001286580,NM_001286579,NM_173562	44.33	42.62	46.91	40.99	51.15	44.89
404636	NM_001303111,NM_207009,NM_001303113,NM_001303112	44.33	47.46	36.11	57.56	40.5	44.46
10605	NM_006451,NM_183323,NM_182789	44.31	40.91	38.85	42.75	33.61	36.56
124583	NM_001159773,NM_001159772,NM_138793	44.3	47.93	46.58	43.43	51.16	46.53
55666	NM_017921	44.28	38.28	43.29	38.55	41.72	39.65
4179	NM_172353,NM_172359,NM_172352,NM_153826,NM_172351,NM_002389,NM_172350,NM_172361	44.23	53.96	43.54	52.28	49.83	62.38
2287	NM_002013	44.21	38.39	39.16	38.22	28.29	27.62
3949	NM_001195799,NM_001195803,NM_001195798,NM_001195800,NM_000527	44.18	72.45	44.7	71.08	48.44	83.21
8678	NM_001313998,NM_003766,NM_001314000,NM_001313999	44.18	37.79	43.57	39.89	41.3	37.21
79581	NM_001253816,NM_001253815,NM_024531	44.09	37.94	34.08	34.06	33.03	34.81
4055	NM_002342,NM_001270987	44.07	57.3	41.35	64.59	35.44	60.37
25941	NM_001271953,NM_001271950,NM_001271949,NM_001271952,NM_001271956,NM_001271954,NM_015476,NM_001271951,NM_001271955	44.06	42.58	42.19	42.86	35.46	38.46
221092	NM_001079559	44.03	38.92	40.14	42.78	38.07	33.11
10019	NM_005475,NM_001291424	44.01	44.09	51.81	48.95	39.79	39.57
6397	NM_001039573,NM_001143999,NM_001143998,NM_001144001,NM_003003,NM_001204410,NM_001204408	43.99	43.5	49.52	43.96	62.73	47.72
5534	NM_000945	43.96	40.05	43.13	38.9	40.53	37.48
51293	NM_016579,NM_001165895	43.95	37.77	38.8	37.59	39.06	34.35
90861	NM_144570	43.95	35.6	36.22	38.19	30.32	34.45
10857	NM_001282621,NM_006667	43.95	40.82	45.27	38.91	37.87	40.54
124446	NM_194280,NM_001083613	43.93	47.47	40.31	53.02	39.33	38.89
2483	NM_004477	43.88	47.23	52.21	42.24	50.45	45.24
3842	NM_153188,NM_002270	43.87	34.62	38.75	34.72	33.29	34.72
58517	NM_021239	43.86	31.86	41.05	28.98	34.12	28.36
79080	NM_024098	43.83	28.44	36.54	25.89	32.44	26.57
5306	NM_006224	43.82	38.76	42.02	38.5	44.74	40.63
6944	NM_001271087,NM_005997,NM_001271088	43.81	35.7	33.72	37.65	32.44	34.61
2119	NM_004454	43.8	44.78	44.1	44.71	37.15	39.03
64110	NM_022149	43.78	42.68	45.15	43.94	47.02	36.39
25796	NM_012088	43.77	47.75	39.73	55.78	39.86	40.82
5296	NM_005027	43.71	41.6	39.42	51.94	48.41	41.73
150465	NM_153712	43.67	33.19	36.88	31.99	35.8	32.58
11332	NM_181864,NM_181865,NM_007274,NM_181866	43.66	43.77	52.11	38.76	63.89	41.15
5351	NM_000302,NM_001316320	43.66	58.14	49.62	65.55	52.79	64.19
5591	NM_006904,NM_001081640	43.65	30.02	33.7	35.38	29.05	29.96
4782	NM_005597,NM_001245005,NM_001245004,NM_205843,NM_001245002	43.65	44.31	45.19	45.34	39.76	39.16
10051	NM_001288753,NM_001002800,NM_005496	43.65	53.67	69.12	37.12	51.67	52.34
8836	NM_003878	43.62	56	56.78	47.07	58.25	55.61
79171	NM_001319113,NM_024321	43.58	41.93	37.29	40.13	38.07	36.2
4697	NM_002489	43.58	52.7	54.63	44.2	52.02	56.24
401466	NM_001293320,NM_001099671,NM_001099670,NM_001099673,NM_001099672	43.57	50.51	52.04	42.48	47.19	44.91
6772	NM_007315,NM_139266	43.53	40.06	41.48	39.78	54.59	41.34
900	NM_004060,NM_199246	43.51	46.11	31.37	50.26	26.05	37.31
54587	NM_001282584,NM_032348,NM_001282582,NM_001282583,NM_001282585	43.46	56.88	52.72	59.27	57.77	61.64
10195	NM_001006941,NM_005787	43.46	44.58	49.57	34.4	55.55	45.94
8454	NM_003592	43.45	31.49	38.12	35.87	25.94	29.19
25926	NM_001303272,NM_015462	43.43	28.77	37.57	29.18	32.25	25.28
4192	NM_001270552,NM_001270551,NM_002391,NM_001012334,NM_001012333,NM_001270550	43.43	61.2	47	83.79	41.76	53.28
25793	NM_001033024,NM_001257990,NM_012179	43.42	38	38.14	40.47	31.87	34.17
84311	NM_032351,NM_001278279	43.32	34.95	33.84	39.1	34.54	38.27
2519	NM_032020	43.28	32.71	31.96	33.06	25.25	29.55
3655	NM_001079818,NM_000210,NM_001316306	43.27	72.8	63.99	65	67.01	89.26
53838	NM_022338,NM_001300913	43.25	41.63	43.49	41.88	50.26	44.39
29803	NM_001099695,NM_014374,NM_013400,NM_001099696	43.24	34.6	34.72	40.53	35.08	31.81
51150	NM_016176,NM_016547	43.21	42.88	42.68	47.42	43.27	42.13
6856	NM_182715,NM_006754	43.19	37.26	40.64	36.95	34.53	38.03
10128	NM_133259	43.19	36.96	39.77	36.98	38.99	38.88
132	NM_001123,NM_006721,NM_001202449,NM_001202450	43.18	43.01	39.32	40.41	38.37	38.68
51651	NM_016077,NM_001015509	43.09	44.15	47.28	39.35	50.16	44.23
8533	NM_001316354,NM_001316356,NM_001316355,NM_001199125,NM_001316357,NM_001316358,NM_003653	43.04	34.96	37.43	35.9	34.09	34.25
23512	NM_015355	43.02	34.26	37.63	33.45	30.01	28.64
26010	NM_001282735,NM_001100423,NM_001282743,NM_015535,NM_001100424,NM_001282744,NM_001100422	43.02	40.14	41.75	46.81	33.53	38.69
1388	NM_004381,NM_001136153	43.01	41.12	42.76	43.89	41.09	44.35
10902	NM_006696,NM_139199,NM_001300966,NM_001300961,NM_001300962,NM_001164326	42.98	33.07	37.2	38.36	29.99	31.99
26128	NM_015634	42.96	36.54	36.63	38.67	31.41	31.82
10106	NM_005730	42.95	49.99	45.74	54.42	52.1	48.57
5594	NM_138957,NM_002745	42.91	33.14	34.36	37.45	36.73	35.71
84168	NM_053034,NM_032208,NM_018153	42.86	52.9	53.05	47.95	50.13	61.93
51631	NM_001270643,NM_016019,NM_001244585	42.8	37	43.92	39.2	36.64	40.05
117246	NM_017647	42.8	29.62	37.25	29.46	33.94	29.24
55690	NM_018026	42.79	45.9	43.6	51.76	48.29	45.38
26065	NM_001114093,NM_015578	42.78	41.06	38.08	43.81	33.1	37.52
4715	NM_001311168,NM_005005,NM_001278646,NM_001278645	42.77	36.41	40.69	35.27	35.29	34.74
2956	NM_000179,NM_001281493,NM_001281494,NM_001281492	42.71	32.57	39.58	33.51	32.71	31.36
2146	NM_152998,NM_004456,NM_001203249,NM_001203247,NM_001203248	42.69	35.38	42.72	28.71	33.7	35.66
54539	NM_019056,NM_001135998	42.63	42.76	38.08	43.53	42.67	41.42
3281	NM_001537	42.63	47.68	46.68	42.2	48.11	45.2
7884	NM_001306075,NM_001306074,NM_006527	42.58	36.67	40.07	37.34	32.2	38.98
6892	NM_172209,NM_172208,NM_003190	42.56	48.33	35.51	61.2	33.39	41.15
1743	NM_001933,NM_001244883	42.55	39.5	39.2	39.7	40.07	42.09
823	NM_001198868,NM_001198869,NM_005186	42.54	43.47	34.96	56.45	30.84	35.18
10923	NM_006713	42.54	50.94	53.51	42.07	49.88	47.82
27242	NM_014452	42.51	64.67	73.95	58.52	93.32	90.38
2733	NM_001003722,NM_001499	42.51	32.16	31.14	35.78	29.01	29.42
26156	NM_015659	42.51	33.09	35.4	34.74	35.21	30.3
10241	NM_001261395,NM_001261390,NM_001261393,NM_001261391,NM_005831	42.49	47.61	43.33	46.47	51.98	48.28
55291	NM_001164162,NM_001164160,NM_001164161,NM_001164164,NM_001164163,NM_018312	42.48	35.74	40.85	37.17	44.34	36.03
10289	NM_005875	42.47	44.83	47.77	41.14	49.46	45.4
2077	NM_006494,NM_001308402,NM_001312656,NM_001301035	42.46	40.45	39.06	41.83	31.93	30.98
51108	NM_016025,NM_001077180,NM_001288659,NM_001288660	42.46	44.34	32.53	50.67	25.72	38.24
7965	NM_006303	42.45	25.58	31.49	26.09	26.69	24.59
51081	NM_015971	42.43	31.96	35.11	33.02	31.39	30.41
9454	NM_001145722,NM_001145721,NM_001145724,NM_004838	42.38	38.98	32.69	42.87	16.4	26.65
7867	NM_001243925,NM_004635,NM_001243926	42.37	46.24	47.13	45.63	43.69	43.16
10291	NM_005877	42.33	34.97	36.86	35.12	35.41	32.64
51014	NM_181836	42.32	44.63	43.89	38.92	46.4	46.31
7205	NM_003302	42.31	29.8	32.47	33.51	21.95	21.94
4926	NM_006185,NM_001286561	42.27	43.57	38.79	50.16	40.59	40.2
7423	NM_003377,NM_001243733	42.26	60.45	40.74	63.97	36.97	62.96
10263	NM_005851,NM_001271849	42.25	56.52	52.24	58.84	62.89	61
151887	NM_199512,NM_199511	42.23	30.28	31.5	27.17	15.73	22.41
26520	NM_001304485,NM_001304490,NM_001304489,NM_012460,NM_001304486,NM_001304488,NM_001304491,NM_001304487	42.21	29.9	33.54	31.93	31.92	29.18
10670	NM_006570	42.2	49.83	45.79	59.89	61.38	52.5
5595	NM_001040056,NM_002746,NM_001109891	42.19	54.24	36.16	66.11	41.9	46.2
5834	NM_002862	42.14	45.35	43.5	56.46	63.02	47.75
9667	NM_014649	42.09	33.07	42.94	32.99	41.59	32.98
7035	NM_001318941,NM_006287,NM_001032281	42.09	57.81	39.82	63.56	24.65	55.72
51503	NM_016403	42.09	38.2	37.28	36.89	36.34	37.32
140823	NM_080748	42.08	42.54	43.29	40.96	42.86	30.05
201254	NM_001271007,NM_144998,NM_001271006	42.06	39.13	50.97	35.72	48.14	46.92
6429	NM_005626	42.06	36.69	39.55	39.65	30.88	31.32
7381	NM_001254752,NM_001199975,NM_006294	42.04	46.62	48.82	40.77	39.81	45.94
64975	NM_032477	42.04	42.67	41.04	43.62	48.45	40.7
7528	NM_003403	42	36.49	37.43	36.34	35.73	33.76
56984	NM_147163,NM_020232	41.98	37.51	43.63	38.79	45.37	38.68
6760	NM_001308201,NM_001007559,NM_005637	41.98	35.49	39.4	35.02	34.72	37.39
63901	NM_001142521,NM_022074,NM_001312909,NM_198847,NM_001312910,NM_001142519,NM_001312911,NM_001142520	41.95	33.49	37.9	28.12	23.74	31.55
9414	NM_001170415,NM_004817,NM_001170630,NM_201629,NM_001170414,NM_001170416	41.94	35.64	43.25	37.47	50.44	36.68
9295	NM_001190987,NM_004768	41.92	38.98	44.69	39.03	38.6	40.46
1810	NM_001938	41.92	38.52	46.06	33.49	46.74	35.43
9138	NM_004706,NM_199002,NM_198977	41.92	39.96	39.65	34.7	29.31	35.83
8243	NM_006306,NM_001281463	41.89	32.88	35.73	32.9	27.46	30.47
2683	NM_001497	41.88	66.47	49.34	61.99	46.74	72.87
10163	NM_001201404,NM_006990	41.86	43.98	39.82	48.82	41.93	44
1514	NM_145918,NM_001257972,NM_001257971,NM_001912,NM_001257973	41.83	51.21	41.67	52.16	33.35	40.44
55696	NM_018047	41.82	31.54	35.84	30.32	30.23	30.12
5500	NM_206876,NM_002709	41.81	48.27	43.97	47.26	44.44	46.24
10749	NM_006612	41.79	27.95	32.86	32.42	31.04	27.07
6051	NM_001319184,NM_020216,NM_001319183,NM_001319182	41.75	53.58	41.12	56.73	44.71	51.05
9448	NM_001242559,NM_145686,NM_001242560,NM_145687,NM_004834	41.73	35.98	34.86	41.15	23.73	32.03
10428	NM_006324	41.72	53.24	46.91	50.57	45.51	52.34
29087	NM_014174,NM_001037305,NM_199298,NM_199297,NM_001037304	41.69	38.9	31.92	43.38	23.97	34.37
84844	NM_032758	41.69	30.9	35.8	28.33	29.75	27.45
3295	NM_000414,NM_001292027,NM_001199292,NM_001292028,NM_001199291	41.68	54.52	52.97	49.42	50.28	58.55
7168	NM_001018020,NM_001301244,NM_001018006,NM_000366,NM_001018008,NM_001301289,NM_001018004,NM_001018007,NM_001018005	41.67	66.61	79.9	41.8	100.62	86.37
81631	NM_022818	41.66	58.2	45.22	55.37	62.49	66.87
9908	NM_203504,NM_012297,NM_203505	41.65	41.53	42.44	41.26	41.52	45.76
56851	NM_020154	41.64	34.23	40.39	33.86	40.75	38.72
5411	NM_002687	41.63	31.79	43.05	29.79	34.84	29.06
55274	NM_133325,NM_018288	41.61	34.92	41.11	38.7	28.33	33.88
1992	NM_030666	41.61	61.55	43.97	69.38	46.9	66.35
134510	NM_145049	41.61	41.54	48.56	34.81	58.15	42.65
4835	NM_001290222,NM_001290221,NM_001318940,NM_000904	41.59	47.86	56.67	53.31	94.88	53.44
6774	NM_139276,NM_213662,NM_003150	41.57	39.5	38.74	43.54	39.48	38.98
38	NM_000019	41.56	31.23	33.54	36.86	32.62	28.07
27183	NM_013245	41.55	36.88	39.17	37.66	37.91	33.13
29928	NM_013337	41.53	36.91	42.25	36.23	46.56	40.04
6840	NM_003174,NM_021738	41.5	63.4	49.51	71.43	41.8	61.15
10488	NM_006368	41.5	37.58	39.98	37.8	55.66	36.4
57190	NM_020451,NM_206926	41.47	37.18	34.46	45.4	33.17	31.96
4175	NM_005915	41.44	31.59	33.72	28.56	20.2	33.27
8189	NM_004819	41.43	44.56	41.62	45.45	45.65	48.67
9632	NM_198597,NM_004922	41.42	44.53	39.15	46.19	43.31	45.7
8861	NM_001113407,NM_003893	41.41	41.29	43.52	44.51	48.4	41.8
6717	NM_198901,NM_001256891,NM_001256892,NM_003130	41.41	44.36	39.83	40.97	35.21	41
55585	NM_017582	41.4	40.94	37.77	42.16	38.06	43.12
4720	NM_004550,NM_001166159	41.4	37.99	39.21	40.06	36.88	40.76
390	NM_001254738,NM_005168	41.36	45.26	56.88	34.99	81.49	64.64
10095	NM_005720	41.36	29.85	21.56	39.51	16.74	18.41
9097	NM_005151,NM_001037334	41.36	34.93	38.95	33.47	36.93	33.65
9520	NM_006310	41.34	42.02	40.64	51.64	41.88	41.4
55629	NM_017761	41.33	36.78	37.41	35.27	32.28	31.11
26121	NM_015629	41.3	33.56	39.91	36.71	38.48	31.67
4733	NM_004147	41.29	30.17	35.22	31.87	32.15	27.2
84324	NM_033082	41.28	41.01	42.6	40.68	35.82	36.07
10152	NM_001282925,NM_001282927,NM_005759,NM_001282926,NM_001282932	41.27	45.29	48.14	42.18	46.25	44
51400	NM_016147,NM_001271593	41.27	39.79	42.44	43.86	62.59	47.36
143	NM_006437	41.27	30.27	31.35	36.66	23.35	26.84
25921	NM_015457	41.26	35.43	38.06	36.78	42.54	36.98
4141	NM_004990	41.25	33.87	37.12	29.72	35.76	28.66
4173	NM_005914,NM_182746	41.23	25.15	30.87	28.5	20.95	24.17
55114	NM_001006634,NM_018054	41.22	43.65	44.59	46.41	46.62	46.38
79763	NM_001136201,NM_001136202,NM_024710	41.22	46.51	40.95	35.67	39.69	44.27
2010	NM_000117	41.21	37.53	47.09	41.41	50.37	45.95
1152	NM_001823	41.21	46.02	45.29	60.67	66.91	36.81
7351	NM_003355	41.18	49.86	59.1	53.92	85.61	61.4
11344	NM_007284	41.18	52.55	48.08	50.11	47.96	50.41
25764	NM_016400,NM_001199885	41.17	22.14	30.53	28.06	22.98	18.07
10459	NM_006341,NM_001127325	41.13	41.78	44.13	39.7	50.42	41.93
7705	NM_001099639,NM_007145,NM_001099638	41.13	37.75	42.38	33.12	41.47	37.99
6744	NM_006751,NM_001287505,NM_001287503,NM_001130445,NM_001287504	41.12	39.18	39.68	38.28	39.54	40.41
8402	NM_003562,NM_001165417,NM_001165418	41.1	32.92	39.43	36.05	50.63	34.89
7803	NM_003463	41.08	38.71	43.37	33.56	38.65	37.29
10016	NM_001267556,NM_001267557,NM_013232,NM_001267559,NM_001267558	41.05	38.01	39.07	41.86	45.21	37.62
26064	NM_001145522,NM_001145521,NM_015577,NM_001145520,NM_001145523,NM_001145525	41.02	52.06	49.42	44.13	41.09	49.59
4864	NM_000271	41.01	79.02	36.33	84.66	41.84	79.79
9867	NM_014819	40.99	51.69	42.61	51.71	49.68	55.96
56994	NM_020244	40.96	38.64	37.37	37.49	30.89	39.63
55568	NM_198321	40.94	46.01	50.03	45.76	55.06	50.69
23476	NM_014299,NM_058243	40.93	38.39	42.3	41.37	41.71	37.82
51377	NM_001199263,NM_015984,NM_001199261,NM_001199262	40.9	36.96	40.78	31.38	37.82	35.97
10614	NM_006460	40.9	37.87	36.3	42.64	39.96	34.07
10558	NM_006415,NM_001281303,NM_178324	40.89	37.07	38.38	41.22	39.34	35.14
5352	NM_000935,NM_182943	40.87	65.2	55.26	54.29	91.03	103.7
219402	NM_152912,NM_001166261,NM_001166263,NM_001166262	40.86	45.35	38.84	46.85	43.61	46.7
211	NM_001304443,NM_000688,NM_199166,NM_001304444	40.86	40.54	41.18	43.71	43.26	50.39
54469	NM_001242919,NM_001242918,NM_001242913,NM_001242911,NM_001242916,NM_001242917,NM_019006,NM_001242915,NM_001242914,NM_001242912	40.84	49.46	45.65	46.92	47.1	49.13
11021	NM_006861,NM_001167606	40.81	32.92	36.51	32.67	31.82	31.87
[truncated: 14,625 more rows]

## Sheet: Table S2
Table S2 Sequences of mRNA primers used in this study
Gene	Sequences (5'-3')
β-actin-F	AAGATCAAGATCATTGCTCCTC
β-actin-R	CATAGTCCGCCTAGAAGCA
syt1-F	GCTGCGACACTGGTCAGACATG
syt1-R	CAGCATGGCATCAACTTCCTCCTC
syt11-F	CACCAGCAGGCAGAGAAGAAGC
syt11-R	GCGTCCACCAACAGGTTCCTAC
syt16-F	TAGAGCCGCCAGCCAGAAGC
syt16-R	AGGCAGCAGCACTACATGAACTTG
syt7-F	TCGGCTACAACTTCCAGGAGTCC
syt7-R	GTTCTTCCGCTTCACCTTGGTCTC
syt12-F	CCTCATCTGGACCAACGACAAGAC
syt12-R	GGCTGGCACCGAGAAGATCATG
sytL2-F	CTGTGAGTGGCAGTGTGATGAGTG
sytL2-R	CATCCGCTGCTGCTAAGTCCTTAC
TC2N-F	AGAACTTGAAGGATCTGCCAGAGC
TC2N-R	CACATCATAGCTAGGTCCGTGCTG
MMP1-F	CTCGCTGGGAGCAAACACAT
MMP1-R	CCCGATGATCTCCCCTGACA
MMP3-F	GGTGTGGAGTTCCTGATGTTGGTC
MMP3-R	AGCCTGGAGAATGTGAGTGGAGTC
PLCβ3-F	TGGAGCTGGACGTGTGGAAGG
PLCβ3-R	GAAGGCAGTCTCGGCAATGGC
MMP2-F	CCCACTGCGGTTTTCTCGAAT
MMP2-R	CAAAGGGGTATCCATCGCCAT
MMP7-F	GAGTGAGCTACAGTGGGAACA
MMP7-R	CTATGACGCGGGAGTTTAACAT
MMP8-F	TGCTCTTACTCCATGTGCAGA
MMP8-R	TCCAGGTAGTCCTGAACAGTTT
MMP9-F	GGGACGCAGACATCGTCATC
MMP9-R	TCGTCATCGTCGAAATGGGC
MMP10-F	TTTGGCTCATGCCTACCCAC
MMP10-R	TCTTGCGAAAGGCGGAACTG
MMP11-F	GGGTGTACGACGGTGAAAAG
MMP11-R	GTGGAAACGCCAGTAGTCCC
MMP12-F	GGAATCCTAGCCCATGCTTTT
MMP12-R	CATTACGGCCTTTGGATCACT
MMP13-F	TCCTGATGTGGGTGAATACAATG
MMP13-R	GCCATCGTGAAGTCTGGTAAAAT
MMP14-F	CGAGGTGCCCTATGCCTAC
MMP14-R	CTCGGCAGAGTCAAAGTGG
MMP15-F	GTGCTCGACGAAGAGACCAAG
MMP15-R	TTTCACTCGTACCCCGAACTG
MMP16-F	AGCACTGGAAGACGGTTGG
MMP16-R	CTCCGTTCCGCAGACTGTA
MMP17-F	CACTCATGTACTACGCCCTCA
MMP17-R	TGGAGAAGTCGATCTGGATGTC
MMP19-F	GCCTCGTTGTGGCCTAGAG
MMP19-R	ATGCGGAAAGTCAGGTGCTTC
MMP20-F	GAGCTACAAGCGTTCTTTGGC
MMP20-R	CAGGGAAGAGGCGATAATTGG
MMP21-F	TGAGGGATCATTTGATACTGCGT
MMP21-R	AATCTCACCATCACCTCTCCAT
MMP22-F	TAGGCTTCTACCCGATCAACC
MMP22-R	CGCTGTCGTCGAAGTGGAT
MMP23-F	AGGGAAATGTAGATGCGCCAA
MMP23-R	CGGGTTACCGACATGGTCAAC
MMP24-F	CCGTAGGCGGAGAAACAAG
MMP24-R	GCGTGTCTAGCTCACCCAC
MMP25-F	GACTGGCTGACTCGCTATGG
MMP25-R	TGATGGCATCGCGCAACTT
MMP26-F	TCGGAATGGGACAGACCTACT
MMP26-R	TCAAAGGGGTCACATTGCTCC
N-cadherin-F	AGCCAACCTTAACTGAGGAGT
N-cadherin-R	GGCAAGTTGATTGGAGGGATG
a-Catenin-F	ATGATCCCTGCTCTTCTGTG
a-Catenin-R	GATACCATCTTCCACAACTTTCAG
γ-Catenin-F	GGACAAGAACCCAGACTACC
γ-Catenin-R	GTGGCATCCATGTCATCTCC
Vimentin-F	ATTGAGATTGCCACCTACAG
Vimentin-R	ATCCAGATTAGTTTCCCTCAG
Fibronectin-F	GATAAATCAACAGTGGGAGCGG
Fibronectin-R	GTCTCTTCAGCTTCAGGTTTACTC
STP-F	TCTTCGCCATCTTCGCCTTTGC
SYP-R	TGCTGAGGTCACTCTCGGTCTTG
ASH1-F	CCCTTCAGGCTGTCGTATCAATGC
ASH1-R	AGTGCTGCTCCTTCCTCGTCTC
NCAM-F	ATTCCTCCTCCACCCTCACCATC
NCAM-R	GCTGCCATCCTCGCCTGTAAC
Gαq-F	TGGACCTGAACCCAGACAGTGAC
Gαq-R	CTTGACGGCAGCAAAGACAAAGC
RGS2-F	GTTCTTGGCTGTTCAACACGACTG
RGS2-R	TTTTCTCGCTTCTCCTCGCTCTTG

## Sheet: Table S3
Table S3 Sequences of qChIP primers used in this study
Gene	Sequences (5'-3')
RGS2#1-F	ATACCCAGCCTGAAAAGT
RGS2#1-R	ATATTTTATACTTAGAAC
RGS2#2-F	GTGGTGAGAAAAAGCAAG
RGS2#2-R	GAGTCAGGATTTCCTCAT
RGS2#3-F	CAAGAATGACTCATGAGG
RGS2#3-R	TTTCTTCCTTTTTTGAGC
RGS2#4-F	AATCCCACTCTTCATTCG
RGS2#4-R	GGCTGGGCGTGCGTCGCA
RGS2#5-F	GCAAACAGCCGGGGCTCC
RGS2#5-R	CACCTTCCAGTAGCTGTG
GAPDH（chip）-F	TACTAGCGGTTTTACGGGCG
GAPDH（chip）-R	TCGAACAGGAGGAGCAGAGAGCGA
